# Supplementary material for: The yellow gene influences Drosophila male mating success through sex comb melanization
Source: eLife. 2019 Oct 15;8:e49388. doi: 10.7554/eLife.49388 (PMC6794089; doi:10.7554/eLife.49388)
Supplement: Source code 1. [file elife-49388-code1.r]

###############################################################################
#This code performs analyses reported in "The yellow gene influences Drosophila male
#mating success through sex comb melanization" by Jonathan H. Massey, Daayun Chung, Igor
#Siwanowicz, David L. Stern, and Patricia J. Wittkopp, published in eLife 2019.
###############################################################################

###############################################################################
#The following code performs the t-tests reported in Figure 1 panels D-H. To run this
#code, the worksheet “Courtship_Data” from Supplementary File 2 must first be exported
#as a tab delimited text file called “court.txt” and imported into R as a dataframe called
#court. Similarly, the worksheet “Song Data” from Supplementary File 2 must be exported
#as a tab delimited text file called “song.txt” and imported into R to a dataframe called
#song. Results from each t-test are printed out sequentially.
################################################################################

#set the working directory to the directory containing court.txt and song.txt before running

court <- read.delim("~/court.txt")

y1_index<-court$courtship_index[which(court$genotype=="y1")]
CS_index<-court$courtship_index[which(court$genotype=="CS")]
t.test(y1_index,CS_index)


y1_wing<-court$num_wing_extension_bouts_first_ten_minute[which(court$genotype=="y1")]
CS_wing<-court$num_wing_extension_bouts_first_ten_minute[which(court$genotype=="CS")]
t.test(y1_wing,CS_wing)


song <- read.delim("~/song.txt")

y1_pulse<-song$PulsesPerMin[which(song$genotype=="y1")]
CS_pulse<-song$PulsesPerMin[which(song$genotype=="CS")]
t.test(y1_pulse,CS_pulse)


y1_sine<-song$SinePerMin[which(song$genotype=="y1")]
CS_sine<-song$SinePerMin[which(song$genotype=="CS")]
t.test(y1_sine,CS_sine)


y1_IP<-song$ModeEndToStart[which(song$genotype=="y1")]
CS_IP<-song$ModeEndToStart[which(song$genotype=="CS")]
t.test(y1_IP,CS_IP)


################################################################################
#The following code performs the Fisher's exact tests reported in the paper and in
#Supplementary Table 1. Note that because of the complexity of the contrasts, data from
#the Pivot Table in worksheet "Summary of mating success data" from Supplementary File 2
#was hard-coded (and triple checked) below. There is thus no input file needed to run this code. To
#help the user match up these data with the "Summary of mating success data", matrix names
#include a reference to the figure panel in the paper showing the data for the test. Data
#in the matrix entry correspond to (number mated for focal genotype),(number failed to mate
#for focal genotype), (number mated for control genotype), (number failed to mate for
#control genotype). The p-values for these tests are collected in a single list ("p_vals")
#that is read out at the end. This list corresponds to entries from top to bottom in the
#"Summary of mating success data" worksheet.
################################################################################ 

p_vals=c()

fig1c<-matrix(c(1,29,26,2), nrow=2, ncol=2, byrow=TRUE)
p_vals<-c(p_vals,fisher.test(fig1c,alternative ="greater")$p.value)

fig2a_1<-matrix(c(10,0,9,0), nrow=2, ncol=2, byrow=TRUE)
p_vals<-c(p_vals,fisher.test(fig2a_1)$p.value)
fig2a_2<-matrix(c(10,0,10,0), nrow=2, ncol=2, byrow=TRUE)
p_vals<-c(p_vals,fisher.test(fig2a_2)$p.value)

fig2b_1<-matrix(c(17,12,8,19), nrow=2, ncol=2, byrow=TRUE)
p_vals<-c(p_vals,fisher.test(fig2b_1)$p.value)
fig2b_2<-matrix(c(17,12,8,16), nrow=2, ncol=2, byrow=TRUE)
p_vals<-c(p_vals,fisher.test(fig2b_2)$p.value)

fig2c_1<-matrix(c(2,18,19,0), nrow=2, ncol=2, byrow=TRUE)
p_vals<-c(p_vals,fisher.test(fig2c_1)$p.value)
fig2c_2<-matrix(c(2,18,19,1), nrow=2, ncol=2, byrow=TRUE)
p_vals<-c(p_vals,fisher.test(fig2c_2)$p.value)

fig2d_1<-matrix(c(15,0,6,9), nrow=2, ncol=2, byrow=TRUE)
p_vals<-c(p_vals,fisher.test(fig2d_1)$p.value)
fig2d_2<-matrix(c(15,0,5,10), nrow=2, ncol=2, byrow=TRUE)
p_vals<-c(p_vals,fisher.test(fig2d_2)$p.value)

fig2e_1<-matrix(c(8,0,10,0), nrow=2, ncol=2, byrow=TRUE)
p_vals<-c(p_vals,fisher.test(fig2e_1)$p.value)
fig2e_2<-matrix(c(8,0,14,1), nrow=2, ncol=2, byrow=TRUE)
p_vals<-c(p_vals,fisher.test(fig2e_2)$p.value)
fig2e_3<-matrix(c(14,1,14,1), nrow=2, ncol=2, byrow=TRUE)
p_vals<-c(p_vals,fisher.test(fig2e_3)$p.value)
fig2e_4<-matrix(c(14,1,14,1), nrow=2, ncol=2, byrow=TRUE)
p_vals<-c(p_vals,fisher.test(fig2e_4)$p.value)

fig2f_1<-matrix(c(10,0,10,0), nrow=2, ncol=2, byrow=TRUE)
p_vals<-c(p_vals,fisher.test(fig2f_1)$p.value)
fig2f_2<-matrix(c(10,0,10,0), nrow=2, ncol=2, byrow=TRUE)
p_vals<-c(p_vals,fisher.test(fig2f_2)$p.value)

fig2g_1<-matrix(c(16,0,15,1), nrow=2, ncol=2, byrow=TRUE)
p_vals<-c(p_vals,fisher.test(fig2g_1)$p.value)
fig2g_2<-matrix(c(16,0,13,3), nrow=2, ncol=2, byrow=TRUE)
p_vals<-c(p_vals,fisher.test(fig2g_2)$p.value)

fig2h_1<-matrix(c(19,1,16,2), nrow=2, ncol=2, byrow=TRUE)
p_vals<-c(p_vals,fisher.test(fig2h_1)$p.value)
fig2h_2<-matrix(c(19,1,16,3), nrow=2, ncol=2, byrow=TRUE)
p_vals<-c(p_vals,fisher.test(fig2h_2)$p.value)

fig2i_1<-matrix(c(15,5,5,10), nrow=2, ncol=2, byrow=TRUE)
p_vals<-c(p_vals,fisher.test(fig2i_1)$p.value)
fig2i_2<-matrix(c(15,5,2,16), nrow=2, ncol=2, byrow=TRUE)
p_vals<-c(p_vals,fisher.test(fig2i_2)$p.value)

fig2m_1<-matrix(c(14,10,13,3), nrow=2, ncol=2, byrow=TRUE)
p_vals<-c(p_vals,fisher.test(fig2m_1)$p.value)
fig2m_2<-matrix(c(15,9,13,3), nrow=2, ncol=2, byrow=TRUE)
p_vals<-c(p_vals,fisher.test(fig2m_2)$p.value)
fig2m_3<-matrix(c(18,6,13,3), nrow=2, ncol=2, byrow=TRUE)
p_vals<-c(p_vals,fisher.test(fig2m_3)$p.value)
fig2m_4<-matrix(c(19,4,13,3), nrow=2, ncol=2, byrow=TRUE)
p_vals<-c(p_vals,fisher.test(fig2m_4)$p.value)
fig2m_5<-matrix(c(18,6,13,3), nrow=2, ncol=2, byrow=TRUE)
p_vals<-c(p_vals,fisher.test(fig2m_5)$p.value)
fig2m_6<-matrix(c(2,24,13,3), nrow=2, ncol=2, byrow=TRUE)
p_vals<-c(p_vals,fisher.test(fig2m_6)$p.value)
fig2m_7<-matrix(c(5,21,13,3), nrow=2, ncol=2, byrow=TRUE)
p_vals<-c(p_vals,fisher.test(fig2m_7)$p.value)
fig2m_8<-matrix(c(18,6,13,3), nrow=2, ncol=2, byrow=TRUE)
p_vals<-c(p_vals,fisher.test(fig2m_8)$p.value)
fig2m_9<-matrix(c(19,6,13,3), nrow=2, ncol=2, byrow=TRUE)
p_vals<-c(p_vals,fisher.test(fig2m_9)$p.value)
fig2m_10<-matrix(c(16,7,13,3), nrow=2, ncol=2, byrow=TRUE)
p_vals<-c(p_vals,fisher.test(fig2m_10)$p.value)

fig2n_1<-matrix(c(10,10,19,0),nrow=2,ncol=2, byrow=TRUE)
p_vals<-c(p_vals,fisher.test(fig2n_1)$p.value)
fig2n_2<-matrix(c(10,10,19,0),nrow=2,ncol=2, byrow=TRUE)
p_vals<-c(p_vals,fisher.test(fig2n_2)$p.value)
fig2n_3<-matrix(c(18,2,20,0),nrow=2,ncol=2, byrow=TRUE)
p_vals<-c(p_vals,fisher.test(fig2n_3)$p.value)
fig2n_4<-matrix(c(18,2,19,0),nrow=2,ncol=2, byrow=TRUE)
p_vals<-c(p_vals,fisher.test(fig2n_4)$p.value)


fig3p_1<-matrix(c(3,9,9,0),nrow=2,ncol=2, byrow=TRUE)
p_vals<-c(p_vals,fisher.test(fig3p_1)$p.value)
fig3p_2<-matrix(c(3,9,9,3),nrow=2,ncol=2, byrow=TRUE)
p_vals<-c(p_vals,fisher.test(fig3p_2)$p.value)

fig4c_1<-matrix(c(1,17,17,1),nrow=2,ncol=2, byrow=TRUE)
p_vals<-c(p_vals,fisher.test(fig4c_1)$p.value)
fig4c_2<-matrix(c(1,17,15,3),nrow=2,ncol=2, byrow=TRUE)
p_vals<-c(p_vals,fisher.test(fig4c_2)$p.value)

figs1a_1<-matrix(c(10,18,35,11),nrow=2,ncol=2, byrow=TRUE)
p_vals<-c(p_vals,fisher.test(figs1a_1)$p.value)
figs1a_2<-matrix(c(10,18,32,9),nrow=2,ncol=2, byrow=TRUE)
p_vals<-c(p_vals,fisher.test(figs1a_2)$p.value)

figs1b_1<-matrix(c(23,0,5,25),nrow=2,ncol=2, byrow=TRUE)
p_vals<-c(p_vals,fisher.test(figs1b_1)$p.value)
figs1b_2<-matrix(c(23,0,5,25),nrow=2,ncol=2, byrow=TRUE)
p_vals<-c(p_vals,fisher.test(figs1b_2)$p.value)


figs2c_1<-matrix(c(15,1,15,1),nrow=2,ncol=2, byrow=TRUE)
p_vals<-c(p_vals,fisher.test(figs2c_1)$p.value)
figs2c_2<-matrix(c(15,1,14,2),nrow=2,ncol=2, byrow=TRUE)
p_vals<-c(p_vals,fisher.test(figs2c_2)$p.value)


figs2d_1<-matrix(c(3,13,0,12),nrow=2,ncol=2, byrow=TRUE)
p_vals<-c(p_vals,fisher.test(figs2d_1)$p.value)
figs2d_2<-matrix(c(3,13,2,14),nrow=2,ncol=2, byrow=TRUE)
p_vals<-c(p_vals,fisher.test(figs2d_2)$p.value)

figs2h_1<-matrix(c(10,0,12,3),nrow=2,ncol=2, byrow=TRUE)
p_vals<-c(p_vals,fisher.test(figs2h_1)$p.value)
figs2h_2<-matrix(c(10,0,33,8),nrow=2,ncol=2, byrow=TRUE)
p_vals<-c(p_vals,fisher.test(figs2h_2)$p.value)
figs2h_3<-matrix(c(10,0,1,25),nrow=2,ncol=2, byrow=TRUE)
p_vals<-c(p_vals,fisher.test(figs2h_3)$p.value)

figs3a_1<-matrix(c(14,1,12,0),nrow=2,ncol=2, byrow=TRUE)
p_vals<-c(p_vals,fisher.test(figs3a_1)$p.value)
figs3a_2<-matrix(c(14,1,18,0),nrow=2,ncol=2, byrow=TRUE)
p_vals<-c(p_vals,fisher.test(figs3a_2)$p.value)
figs3a_3<-matrix(c(14,1,16,2),nrow=2,ncol=2, byrow=TRUE)
p_vals<-c(p_vals,fisher.test(figs3a_3)$p.value)
figs3a_4<-matrix(c(14,1,15,3),nrow=2,ncol=2, byrow=TRUE)
p_vals<-c(p_vals,fisher.test(figs3a_4)$p.value)
figs3a_5<-matrix(c(14,1,15,2),nrow=2,ncol=2, byrow=TRUE)
p_vals<-c(p_vals,fisher.test(figs3a_5)$p.value)
figs3a_6<-matrix(c(14,1,10,2),nrow=2,ncol=2, byrow=TRUE)
p_vals<-c(p_vals,fisher.test(figs3a_6)$p.value)

figs3b_1<-matrix(c(14,1,9,1),nrow=2,ncol=2, byrow=TRUE)
p_vals<-c(p_vals,fisher.test(figs3b_1)$p.value)
figs3b_2<-matrix(c(14,1,9,1),nrow=2,ncol=2, byrow=TRUE)
p_vals<-c(p_vals,fisher.test(figs3b_2)$p.value)
figs3b_3<-matrix(c(14,1,9,1),nrow=2,ncol=2, byrow=TRUE)
p_vals<-c(p_vals,fisher.test(figs3b_3)$p.value)


figs6d_1<-matrix(c(2,8,9,1),nrow=2,ncol=2, byrow=TRUE)
p_vals<-c(p_vals,fisher.test(figs6d_1)$p.value)
figs6d_2<-matrix(c(2,8,10,0),nrow=2,ncol=2, byrow=TRUE)
p_vals<-c(p_vals,fisher.test(figs6d_2)$p.value)

figs6e_1<-matrix(c(7,3,7,3),nrow=2,ncol=2, byrow=TRUE)
p_vals<-c(p_vals,fisher.test(figs6e_1)$p.value)
figs6e_2<-matrix(c(7,3,6,3),nrow=2,ncol=2, byrow=TRUE)
p_vals<-c(p_vals,fisher.test(figs6e_2)$p.value)

figs6f_1<-matrix(c(10,0,7,2),nrow=2,ncol=2, byrow=TRUE)
p_vals<-c(p_vals,fisher.test(figs6f_1)$p.value)
fig6f_2<-matrix(c(10,0,6,3),nrow=2,ncol=2, byrow=TRUE)
p_vals<-c(p_vals,fisher.test(fig6f_2)$p.value)

figs6g_1<-matrix(c(0,10,8,0),nrow=2,ncol=2, byrow=TRUE)
p_vals<-c(p_vals,fisher.test(figs6g_1)$p.value)
figs6g_2<-matrix(c(0,10,10,0),nrow=2,ncol=2, byrow=TRUE)
p_vals<-c(p_vals,fisher.test(figs6g_2)$p.value)

figs8a_1<-matrix(c(1,9,8,2),nrow=2,ncol=2, byrow=TRUE)
p_vals<-c(p_vals,fisher.test(figs8a_1)$p.value)

figs8a_2<-matrix(c(8,2,7,3),nrow=2,ncol=2, byrow=TRUE)
p_vals<-c(p_vals,fisher.test(figs8a_2)$p.value)

figs8b_1<-matrix(c(4,11,12,3),nrow=2,ncol=2, byrow=TRUE)
p_vals<-c(p_vals,fisher.test(figs8b_1)$p.value)
figs8b_2<-matrix(c(4,11,15,0),nrow=2,ncol=2, byrow=TRUE)
p_vals<-c(p_vals,fisher.test(figs8b_2)$p.value)

p_vals
