# Supplementary material for: The yellow gene influences Drosophila male mating success through sex comb melanization
Source: eLife. 2019 Oct 15;8:e49388. doi: 10.7554/eLife.49388 (PMC6794089; doi:10.7554/eLife.49388)
Supplement: Supplementary file 2. [file elife-49388-supp2.xlsx]

## Sheet: Univar_Male_Mating_Success_Data
experiment	date	time	observer	genotype	male_age	female_age	male_mating_success_60_min
figure_1_c	2016-11-14	09:32:00	daayun	y1	6	6	0
figure_1_c	2016-11-14	09:34:00	daayun	y1	6	6	0
figure_1_c	2016-11-14	09:37:00	daayun	y1	6	6	0
figure_1_c	2016-11-14	09:37:00	daayun	y1	6	6	0
figure_1_c	2016-11-14	09:41:00	daayun	y1	6	6	0
figure_1_c	2016-11-14	09:44:00	daayun	y1	6	6	1
figure_1_c	2016-11-14	09:46:00	daayun	y1	6	6	0
figure_1_c	2016-11-14	09:48:00	daayun	y1	6	6	0
figure_1_c	2016-11-14	09:49:00	daayun	y1	6	6	0
figure_1_c	2016-11-14	09:51:00	daayun	y1	6	6	0
figure_1_c	2016-11-14	09:52:00	daayun	y1	6	6	0
figure_1_c	2016-11-14	09:54:00	daayun	y1	6	6	0
figure_1_c	2016-11-14	09:56:00	daayun	y1	6	6	0
figure_1_c	2016-11-14	09:57:00	daayun	y1	6	6	0
figure_1_c	2016-11-14	09:59:00	daayun	y1	6	6	0
figure_1_c	2016-11-15	09:17:00	daayun	y1	6	6	0
figure_1_c	2016-11-15	09:18:00	daayun	y1	6	6	0
figure_1_c	2016-11-15	09:20:00	daayun	y1	6	6	0
figure_1_c	2016-11-15	09:21:00	daayun	y1	6	6	0
figure_1_c	2016-11-15	09:22:00	daayun	y1	6	6	0
figure_1_c	2016-11-15	09:24:00	daayun	y1	6	6	0
figure_1_c	2016-11-15	09:25:00	daayun	y1	6	6	0
figure_1_c	2016-11-15	09:27:00	daayun	y1	6	6	0
figure_1_c	2016-11-15	09:28:00	daayun	y1	6	6	0
figure_1_c	2016-11-15	09:29:00	daayun	y1	6	6	0
figure_1_c	2016-11-15	09:33:00	daayun	y1	6	6	0
figure_1_c	2016-11-15	09:34:00	daayun	y1	6	6	0
figure_1_c	2016-11-15	09:34:00	daayun	y1	6	6	0
figure_1_c	2016-11-15	09:35:00	daayun	y1	6	6	0
figure_1_c	2016-11-15	09:35:00	daayun	y1	6	6	0
figure_1_c	2016-11-14	09:33:00	daayun	CS	6	6	1
figure_1_c	2016-11-14	09:34:00	daayun	CS	6	6	1
figure_1_c	2016-11-14	09:36:00	daayun	CS	6	6	1
figure_1_c	2016-11-14	09:38:00	daayun	CS	6	6	1
figure_1_c	2016-11-14	09:42:00	daayun	CS	6	6	1
figure_1_c	2016-11-14	09:43:00	daayun	CS	6	6	0
figure_1_c	2016-11-14	09:45:00	daayun	CS	6	6	1
figure_1_c	2016-11-14	09:47:00	daayun	CS	6	6	1
figure_1_c	2016-11-14	09:48:00	daayun	CS	6	6	1
figure_1_c	2016-11-14	09:49:00	daayun	CS	6	6	1
figure_1_c	2016-11-14	09:51:00	daayun	CS	6	6	1
figure_1_c	2016-11-14	09:53:00	daayun	CS	6	6	1
figure_1_c	2016-11-14	09:55:00	daayun	CS	6	6	1
figure_1_c	2016-11-14	09:56:00	daayun	CS	6	6	1
figure_1_c	2016-11-14	09:58:00	daayun	CS	6	6	1
figure_1_c	2016-11-15	09:18:00	daayun	CS	6	6	1
figure_1_c	2016-11-15	09:19:00	daayun	CS	6	6	0
figure_1_c	2016-11-15	09:20:00	daayun	CS	6	6	1
figure_1_c	2016-11-15	09:22:00	daayun	CS	6	6	1
figure_1_c	2016-11-15	09:23:00	daayun	CS	6	6	1
figure_1_c	2016-11-15	09:25:00	daayun	CS	6	6	1
figure_1_c	2016-11-15	09:26:00	daayun	CS	6	6	1
figure_1_c	2016-11-15	09:28:00	daayun	CS	6	6	1
figure_1_c	2016-11-15	09:29:00	daayun	CS	6	6	1
figure_1_c	2016-11-15	09:30:00	daayun	CS	6	6	1
figure_1_c	2016-11-15	09:32:00	daayun	CS	6	6	1
figure_1_c	2016-11-15	09:37:00	daayun	CS	6	6	1
figure_1_c	2016-11-15	09:38:00	daayun	CS	6	6	1
figure_2_a	2017-04-04	09:05:00	daayun	fruGAL4 > UAS-y-RNAi	6	6	1
figure_2_a	2017-04-04	09:09:00	daayun	fruGAL4 > UAS-y-RNAi	6	6	1
figure_2_a	2017-04-04	09:14:00	daayun	fruGAL4 > UAS-y-RNAi	6	6	1
figure_2_a	2017-04-04	09:19:00	daayun	fruGAL4 > UAS-y-RNAi	6	6	1
figure_2_a	2017-04-04	09:24:00	daayun	fruGAL4 > UAS-y-RNAi	6	6	1
figure_2_a	2017-04-04	09:30:00	daayun	fruGAL4 > UAS-y-RNAi	5	5	1
figure_2_a	2017-04-04	09:33:00	daayun	fruGAL4 > UAS-y-RNAi	5	5	1
figure_2_a	2017-04-04	09:35:00	daayun	fruGAL4 > UAS-y-RNAi	5	5	1
figure_2_a	2017-04-04	09:37:00	daayun	fruGAL4 > UAS-y-RNAi	5	5	1
figure_2_a	2017-04-04	09:39:00	daayun	fruGAL4 > UAS-y-RNAi	5	5	1
figure_2_a	2017-04-04	09:02:00	daayun	fruGAL4 / +	6	6	1
figure_2_a	2017-04-04	09:07:00	daayun	fruGAL4 / +	6	6	1
figure_2_a	2017-04-04	09:13:00	daayun	fruGAL4 / +	6	6	1
figure_2_a	2017-04-04	09:22:00	daayun	fruGAL4 / +	5	5	1
figure_2_a	2017-04-04	09:26:00	daayun	fruGAL4 / +	5	5	1
figure_2_a	2017-04-04	09:27:00	daayun	fruGAL4 / +	5	5	1
figure_2_a	2017-04-04	09:30:00	daayun	fruGAL4 / +	5	5	1
figure_2_a	2017-04-04	09:34:00	daayun	fruGAL4 / +	5	5	1
figure_2_a	2017-04-04	09:37:00	daayun	fruGAL4 / +	5	5	1
figure_2_a	2017-04-04	09:03:00	daayun	UAS-y-RNAi / +	6	6	1
figure_2_a	2017-04-04	09:08:00	daayun	UAS-y-RNAi / +	6	6	1
figure_2_a	2017-04-04	09:14:00	daayun	UAS-y-RNAi / +	6	6	1
figure_2_a	2017-04-04	09:18:00	daayun	UAS-y-RNAi / +	5	5	1
figure_2_a	2017-04-04	09:23:00	daayun	UAS-y-RNAi / +	5	5	1
figure_2_a	2017-04-04	09:29:00	daayun	UAS-y-RNAi / +	5	5	1
figure_2_a	2017-04-04	09:32:00	daayun	UAS-y-RNAi / +	5	5	1
figure_2_a	2017-04-04	09:34:00	daayun	UAS-y-RNAi / +	5	5	1
figure_2_a	2017-04-04	09:36:00	daayun	UAS-y-RNAi / +	5	5	1
figure_2_a	2017-04-04	09:38:00	daayun	UAS-y-RNAi / +	5	5	1
figure_2_b	2017-05-16	09:33:00	jon	Y1;;FRU_GAL4>UAS-Y	7	6	1
figure_2_b	2017-05-16	09:42:00	jon	Y1;;FRU_GAL4>UAS-Y	7	6	0
figure_2_b	2017-05-16	09:48:00	jon	Y1;;FRU_GAL4>UAS-Y	6	6	0
figure_2_b	2017-05-16	09:54:00	jon	Y1;;FRU_GAL4>UAS-Y	6	6	0
figure_2_b	2017-05-16	09:59:00	jon	Y1;;FRU_GAL4>UAS-Y	6	6	1
figure_2_b	2017-05-16	10:05:00	jon	Y1;;FRU_GAL4>UAS-Y	6	6	1
figure_2_b	2017-05-16	10:14:00	jon	Y1;;FRU_GAL4>UAS-Y	6	6	0
figure_2_b	2017-05-16	10:20:00	jon	Y1;;FRU_GAL4>UAS-Y	6	5	1
figure_2_b	2017-05-16	10:27:00	jon	Y1;;FRU_GAL4>UAS-Y	6	4	1
figure_2_b	2017-05-16	10:33:00	jon	Y1;;FRU_GAL4>UAS-Y	5	4	1
figure_2_b	2017-05-17	09:19:00	jon	Y1;;FRU_GAL4>UAS-Y	6	6	0
figure_2_b	2017-05-17	09:26:00	jon	Y1;;FRU_GAL4>UAS-Y	6	6	1
figure_2_b	2017-05-17	09:31:00	jon	Y1;;FRU_GAL4>UAS-Y	6	6	1
figure_2_b	2017-05-17	09:37:00	jon	Y1;;FRU_GAL4>UAS-Y	6	6	1
figure_2_b	2017-05-17	09:41:00	jon	Y1;;FRU_GAL4>UAS-Y	6	6	1
figure_2_b	2017-05-17	09:45:00	jon	Y1;;FRU_GAL4>UAS-Y	6	6	1
figure_2_b	2017-05-17	09:50:00	jon	Y1;;FRU_GAL4>UAS-Y	5	6	1
figure_2_b	2017-05-17	09:55:00	jon	Y1;;FRU_GAL4>UAS-Y	5	6	1
figure_2_b	2017-05-17	09:59:00	jon	Y1;;FRU_GAL4>UAS-Y	5	6	1
figure_2_b	2017-05-17	10:05:00	jon	Y1;;FRU_GAL4>UAS-Y	5	6	0
figure_2_b	2017-05-23	09:39:00	jon	Y1;;FRU_GAL4>UAS-Y	5	5	0
figure_2_b	2017-05-23	09:47:00	jon	Y1;;FRU_GAL4>UAS-Y	5	5	1
figure_2_b	2017-05-23	09:52:00	jon	Y1;;FRU_GAL4>UAS-Y	5	4	0
figure_2_b	2017-05-23	09:56:00	jon	Y1;;FRU_GAL4>UAS-Y	5	4	1
figure_2_b	2017-05-23	10:00:00	jon	Y1;;FRU_GAL4>UAS-Y	5	4	0
figure_2_b	2017-05-23	10:06:00	jon	Y1;;FRU_GAL4>UAS-Y	5	4	1
figure_2_b	2017-05-23	10:09:00	jon	Y1;;FRU_GAL4>UAS-Y	5	4	0
figure_2_b	2017-05-23	10:11:00	jon	Y1;;FRU_GAL4>UAS-Y	5	4	0
figure_2_b	2017-05-23	10:14:00	jon	Y1;;FRU_GAL4>UAS-Y	4	4	0
figure_2_b	2017-05-16	09:35:00	jon	Y1;;FRU_GAL4/+	7	6	0
figure_2_b	2017-05-16	09:43:00	jon	Y1;;FRU_GAL4/+	7	6	0
figure_2_b	2017-05-16	09:49:00	jon	Y1;;FRU_GAL4/+	6	6	1
figure_2_b	2017-05-16	09:55:00	jon	Y1;;FRU_GAL4/+	6	6	0
figure_2_b	2017-05-16	10:00:00	jon	Y1;;FRU_GAL4/+	6	6	0
figure_2_b	2017-05-16	10:08:00	jon	Y1;;FRU_GAL4/+	6	6	0
figure_2_b	2017-05-16	10:16:00	jon	Y1;;FRU_GAL4/+	6	6	1
figure_2_b	2017-05-16	10:22:00	jon	Y1;;FRU_GAL4/+	6	5	1
figure_2_b	2017-05-16	10:28:00	jon	Y1;;FRU_GAL4/+	6	4	0
figure_2_b	2017-05-16	10:36:00	jon	Y1;;FRU_GAL4/+	6	4	0
figure_2_b	2017-05-17	09:21:00	jon	Y1;;FRU_GAL4/+	7	6	1
figure_2_b	2017-05-17	09:27:00	jon	Y1;;FRU_GAL4/+	7	6	0
figure_2_b	2017-05-17	09:33:00	jon	Y1;;FRU_GAL4/+	7	6	1
figure_2_b	2017-05-17	09:39:00	jon	Y1;;FRU_GAL4/+	6	6	1
figure_2_b	2017-05-17	09:42:00	jon	Y1;;FRU_GAL4/+	6	6	0
figure_2_b	2017-05-17	09:46:00	jon	Y1;;FRU_GAL4/+	6	6	0
figure_2_b	2017-05-17	09:51:00	jon	Y1;;FRU_GAL4/+	6	6	1
figure_2_b	2017-05-17	09:56:00	jon	Y1;;FRU_GAL4/+	5	6	1
figure_2_b	2017-05-17	10:00:00	jon	Y1;;FRU_GAL4/+	5	6	0
figure_2_b	2017-05-23	09:41:00	jon	Y1;;FRU_GAL4/+	5	5	0
figure_2_b	2017-05-23	09:48:00	jon	Y1;;FRU_GAL4/+	5	5	0
figure_2_b	2017-05-23	09:53:00	jon	Y1;;FRU_GAL4/+	5	5	0
figure_2_b	2017-05-23	09:57:00	jon	Y1;;FRU_GAL4/+	5	5	0
figure_2_b	2017-05-23	10:01:00	jon	Y1;;FRU_GAL4/+	5	5	0
figure_2_b	2017-05-23	10:07:00	jon	Y1;;FRU_GAL4/+	5	5	0
figure_2_b	2017-05-23	10:10:00	jon	Y1;;FRU_GAL4/+	5	5	0
figure_2_b	2017-05-23	10:12:00	jon	Y1;;FRU_GAL4/+	4	4	0
figure_2_b	2017-05-16	09:38:00	jon	y1; UAS-y / +	7	6	0
figure_2_b	2017-05-16	09:45:00	jon	y1; UAS-y / +	7	6	1
figure_2_b	2017-05-16	09:51:00	jon	y1; UAS-y / +	6	6	1
figure_2_b	2017-05-16	09:56:00	jon	y1; UAS-y / +	6	6	0
figure_2_b	2017-05-16	10:02:00	jon	y1; UAS-y / +	6	6	0
figure_2_b	2017-05-16	10:11:00	jon	y1; UAS-y / +	6	6	0
figure_2_b	2017-05-16	10:17:00	jon	y1; UAS-y / +	6	5	0
figure_2_b	2017-05-16	10:23:00	jon	y1; UAS-y / +	6	5	0
figure_2_b	2017-05-16	10:29:00	jon	y1; UAS-y / +	6	4	1
figure_2_b	2017-05-16	10:37:00	jon	y1; UAS-y / +	6	4	1
figure_2_b	2017-05-17	09:23:00	jon	y1; UAS-y / +	6	6	0
figure_2_b	2017-05-17	09:28:00	jon	y1; UAS-y / +	6	6	0
figure_2_b	2017-05-17	09:34:00	jon	y1; UAS-y / +	6	6	0
figure_2_b	2017-05-17	09:40:00	jon	y1; UAS-y / +	6	6	1
figure_2_b	2017-05-17	09:43:00	jon	y1; UAS-y / +	6	6	1
figure_2_b	2017-05-17	09:48:00	jon	y1; UAS-y / +	6	6	0
figure_2_b	2017-05-17	09:53:00	jon	y1; UAS-y / +	6	6	1
figure_2_b	2017-05-17	09:57:00	jon	y1; UAS-y / +	6	6	0
figure_2_b	2017-05-17	10:02:00	jon	y1; UAS-y / +	5	6	0
figure_2_b	2017-05-23	09:43:00	jon	y1; UAS-y / +	5	5	0
figure_2_b	2017-05-23	09:50:00	jon	y1; UAS-y / +	5	5	1
figure_2_b	2017-05-23	09:54:00	jon	y1; UAS-y / +	5	4	0
figure_2_b	2017-05-23	09:58:00	jon	y1; UAS-y / +	5	4	0
figure_2_b	2017-05-23	10:03:00	jon	y1; UAS-y / +	5	4	0
figure_2_c	2017-08-10	08:23:00	jon	DSXdelta2_Gal4 > UAS-y-RNAi	8	8	0
figure_2_c	2017-08-10	08:28:00	jon	DSXdelta2_Gal4 > UAS-y-RNAi	8	8	0
figure_2_c	2017-08-10	08:34:00	jon	DSXdelta2_Gal4 > UAS-y-RNAi	8	8	0
figure_2_c	2017-08-10	08:40:00	jon	DSXdelta2_Gal4 > UAS-y-RNAi	8	7	0
figure_2_c	2017-08-10	08:46:00	jon	DSXdelta2_Gal4 > UAS-y-RNAi	8	7	0
figure_2_c	2017-08-10	08:54:00	jon	DSXdelta2_Gal4 > UAS-y-RNAi	8	7	0
figure_2_c	2017-08-10	08:59:00	jon	DSXdelta2_Gal4 > UAS-y-RNAi	8	7	0
figure_2_c	2017-08-10	09:07:00	jon	DSXdelta2_Gal4 > UAS-y-RNAi	8	7	0
figure_2_c	2017-08-10	09:14:00	jon	DSXdelta2_Gal4 > UAS-y-RNAi	8	7	0
figure_2_c	2017-08-10	09:21:00	jon	DSXdelta2_Gal4 > UAS-y-RNAi	8	7	0
figure_2_c	2017-08-10	09:26:00	jon	DSXdelta2_Gal4 > UAS-y-RNAi	8	7	0
figure_2_c	2017-08-10	09:32:00	jon	DSXdelta2_Gal4 > UAS-y-RNAi	8	6	0
figure_2_c	2017-08-10	09:37:00	jon	DSXdelta2_Gal4 > UAS-y-RNAi	8	6	0
figure_2_c	2017-08-10	08:44:00	jon	DSXdelta2_Gal4 > UAS-y-RNAi	8	6	1
figure_2_c	2017-08-10	09:49:00	jon	DSXdelta2_Gal4 > UAS-y-RNAi	8	6	1
figure_2_c	2017-08-17	11:08:00	jon	DSXdelta2_Gal4 > UAS-y-RNAi	6	7	0
figure_2_c	2017-08-17	11:14:00	jon	DSXdelta2_Gal4 > UAS-y-RNAi	6	7	0
figure_2_c	2017-08-17	11:19:00	jon	DSXdelta2_Gal4 > UAS-y-RNAi	6	7	0
figure_2_c	2017-08-17	11:24:00	jon	DSXdelta2_Gal4 > UAS-y-RNAi	6	7	0
figure_2_c	2017-08-17	11:30:00	jon	DSXdelta2_Gal4 > UAS-y-RNAi	6	4	0
figure_2_c	2017-08-10	08:24:00	jon	UAS-y-RNAi / +	7	8	1
figure_2_c	2017-08-10	08:31:00	jon	UAS-y-RNAi / +	7	8	1
figure_2_c	2017-08-10	08:36:00	jon	UAS-y-RNAi / +	7	7	1
figure_2_c	2017-08-10	08:41:00	jon	UAS-y-RNAi / +	7	7	1
figure_2_c	2017-08-10	08:51:00	jon	UAS-y-RNAi / +	7	7	1
figure_2_c	2017-08-10	08:55:00	jon	UAS-y-RNAi / +	7	7	1
figure_2_c	2017-08-10	09:01:00	jon	UAS-y-RNAi / +	7	7	1
figure_2_c	2017-08-10	09:09:00	jon	UAS-y-RNAi / +	7	7	1
figure_2_c	2017-08-10	09:15:00	jon	UAS-y-RNAi / +	7	7	1
figure_2_c	2017-08-10	09:22:00	jon	UAS-y-RNAi / +	7	7	1
figure_2_c	2017-08-10	09:27:00	jon	UAS-y-RNAi / +	7	7	1
figure_2_c	2017-08-10	09:32:00	jon	UAS-y-RNAi / +	7	6	1
figure_2_c	2017-08-10	09:38:00	jon	UAS-y-RNAi / +	6	6	1
figure_2_c	2017-08-10	09:45:00	jon	UAS-y-RNAi / +	6	6	1
figure_2_c	2017-08-17	11:09:00	jon	UAS-y-RNAi / +	6	7	1
figure_2_c	2017-08-17	11:16:00	jon	UAS-y-RNAi / +	6	7	1
figure_2_c	2017-08-17	11:20:00	jon	UAS-y-RNAi / +	7	7	0
figure_2_c	2017-08-17	11:26:00	jon	UAS-y-RNAi / +	7	7	1
figure_2_c	2017-08-17	11:32:00	jon	UAS-y-RNAi / +	7	4	1
figure_2_c	2017-08-17	11:33:00	jon	UAS-y-RNAi / +	7	4	1
figure_2_c	2017-08-10	08:26:00	jon	DSXdelta2_Gal4 / +	8	8	1
figure_2_c	2017-08-10	08:32:00	jon	DSXdelta2_Gal4 / +	8	8	1
figure_2_c	2017-08-10	08:37:00	jon	DSXdelta2_Gal4 / +	8	7	1
figure_2_c	2017-08-10	08:43:00	jon	DSXdelta2_Gal4 / +	8	7	1
figure_2_c	2017-08-10	08:53:00	jon	DSXdelta2_Gal4 / +	8	7	1
figure_2_c	2017-08-10	08:57:00	jon	DSXdelta2_Gal4 / +	8	7	1
figure_2_c	2017-08-10	09:05:00	jon	DSXdelta2_Gal4 / +	8	7	1
figure_2_c	2017-08-10	09:11:00	jon	DSXdelta2_Gal4 / +	7	7	1
figure_2_c	2017-08-10	09:17:00	jon	DSXdelta2_Gal4 / +	7	7	1
figure_2_c	2017-08-10	09:23:00	jon	DSXdelta2_Gal4 / +	7	7	1
figure_2_c	2017-08-10	09:29:00	jon	DSXdelta2_Gal4 / +	7	7	1
figure_2_c	2017-08-10	09:34:00	jon	DSXdelta2_Gal4 / +	7	6	1
figure_2_c	2017-08-10	09:40:00	jon	DSXdelta2_Gal4 / +	6	6	1
figure_2_c	2017-08-10	09:47:00	jon	DSXdelta2_Gal4 / +	6	6	1
figure_2_c	2017-08-17	11:11:00	jon	DSXdelta2_Gal4 / +	6	7	1
figure_2_c	2017-08-17	11:14:00	jon	DSXdelta2_Gal4 / +	6	7	1
figure_2_c	2017-08-17	11:21:00	jon	DSXdelta2_Gal4 / +	6	7	1
figure_2_c	2017-08-17	11:27:00	jon	DSXdelta2_Gal4 / +	6	7	1
figure_2_c	2017-08-17	11:34:00	jon	DSXdelta2_Gal4 / +	6	4	1
figure_2_d	2017-09-26	11:15:00	jon	y1; DSXdelta2_Gal4 > UAS-y	5	5	1
figure_2_d	2017-09-26	11:18:00	jon	y1; DSXdelta2_Gal4 > UAS-y	5	5	1
figure_2_d	2017-09-26	11:24:00	jon	y1; DSXdelta2_Gal4 > UAS-y	5	5	1
figure_2_d	2017-09-26	11:29:00	jon	y1; DSXdelta2_Gal4 > UAS-y	5	5	1
figure_2_d	2017-09-26	11:34:00	jon	y1; DSXdelta2_Gal4 > UAS-y	5	5	1
figure_2_d	2017-09-26	11:39:00	jon	y1; DSXdelta2_Gal4 > UAS-y	5	5	1
figure_2_d	2017-09-26	11:42:00	jon	y1; DSXdelta2_Gal4 > UAS-y	5	5	1
figure_2_d	2017-09-26	11:47:00	jon	y1; DSXdelta2_Gal4 > UAS-y	5	5	1
figure_2_d	2017-09-26	11:51:00	jon	y1; DSXdelta2_Gal4 > UAS-y	4	4	1
figure_2_d	2017-09-26	11:56:00	jon	y1; DSXdelta2_Gal4 > UAS-y	4	4	1
figure_2_d	2017-09-26	12:02:00	jon	y1; DSXdelta2_Gal4 > UAS-y	4	4	1
figure_2_d	2017-09-26	00:07:00	jon	y1; DSXdelta2_Gal4 > UAS-y	4	4	1
figure_2_d	2017-09-26	11:01:00	jon	y1; DSXdelta2_Gal4 > UAS-y	5	3	1
figure_2_d	2017-09-26	11:05:00	jon	y1; DSXdelta2_Gal4 > UAS-y	5	3	1
figure_2_d	2017-09-26	11:09:00	jon	y1; DSXdelta2_Gal4 > UAS-y	5	3	1
figure_2_d	2017-09-26	11:16:00	jon	y1; DSXdelta2_Gal4 / +	5	5	0
figure_2_d	2017-09-26	11:20:00	jon	y1; DSXdelta2_Gal4 / +	5	5	0
figure_2_d	2017-09-26	11:25:00	jon	y1; DSXdelta2_Gal4 / +	5	5	1
figure_2_d	2017-09-26	11:31:00	jon	y1; DSXdelta2_Gal4 / +	5	5	0
figure_2_d	2017-09-26	11:35:00	jon	y1; DSXdelta2_Gal4 / +	5	5	1
figure_2_d	2017-09-26	11:40:00	jon	y1; DSXdelta2_Gal4 / +	5	5	0
figure_2_d	2017-09-26	11:43:00	jon	y1; DSXdelta2_Gal4 / +	5	5	0
figure_2_d	2017-09-26	11:47:00	jon	y1; DSXdelta2_Gal4 / +	5	4	0
figure_2_d	2017-09-26	11:53:00	jon	y1; DSXdelta2_Gal4 / +	5	4	1
figure_2_d	2017-09-26	11:58:00	jon	y1; DSXdelta2_Gal4 / +	5	4	1
figure_2_d	2017-09-26	12:03:00	jon	y1; DSXdelta2_Gal4 / +	4	4	0
figure_2_d	2017-09-26	12:09:00	jon	y1; DSXdelta2_Gal4 / +	4	4	1
figure_2_d	2017-09-26	11:02:00	jon	y1; DSXdelta2_Gal4 / +	5	3	0
figure_2_d	2017-09-26	11:06:00	jon	y1; DSXdelta2_Gal4 / +	5	3	0
figure_2_d	2017-09-26	11:10:00	jon	y1; DSXdelta2_Gal4 / +	5	3	1
figure_2_d	2017-09-26	11:17:00	jon	y1; UAS-y / +	5	5	0
figure_2_d	2017-09-26	11:21:00	jon	y1; UAS-y / +	5	5	0
figure_2_d	2017-09-26	11:26:00	jon	y1; UAS-y / +	5	5	1
figure_2_d	2017-09-26	11:32:00	jon	y1; UAS-y / +	5	5	1
figure_2_d	2017-09-26	11:36:00	jon	y1; UAS-y / +	5	5	1
figure_2_d	2017-09-26	11:40:00	jon	y1; UAS-y / +	5	5	0
figure_2_d	2017-09-26	11:44:00	jon	y1; UAS-y / +	5	5	0
figure_2_d	2017-09-26	11:49:00	jon	y1; UAS-y / +	5	4	0
figure_2_d	2017-09-26	11:54:00	jon	y1; UAS-y / +	5	4	0
figure_2_d	2017-09-26	12:00:00	jon	y1; UAS-y / +	5	4	0
figure_2_d	2017-09-26	12:05:00	jon	y1; UAS-y / +	4	4	0
figure_2_d	2017-09-26	12:11:00	jon	y1; UAS-y / +	4	4	1
figure_2_d	2017-09-26	11:03:00	jon	y1; UAS-y / +	5	3	0
figure_2_d	2017-09-26	11:07:00	jon	y1; UAS-y / +	5	3	1
figure_2_d	2017-09-26	11:10:00	jon	y1; UAS-y / +	5	3	0
figure_2_e	2017-10-30	09:33:00	jon	elavGal4 > UAS-y-RNAi	6	5	1
figure_2_e	2017-10-30	09:41:00	jon	elavGal4 > UAS-y-RNAi	6	4	1
figure_2_e	2017-10-30	09:49:00	jon	elavGal4 > UAS-y-RNAi	5	4	1
figure_2_e	2017-10-30	09:56:00	jon	elavGal4 > UAS-y-RNAi	4	4	1
figure_2_e	2017-10-30	10:04:00	jon	elavGal4 > UAS-y-RNAi	4	4	1
figure_2_e	2017-10-31	10:27:00	jon	elavGal4 > UAS-y-RNAi	5	5	1
figure_2_e	2017-10-31	10:35:00	jon	elavGal4 > UAS-y-RNAi	5	4	1
figure_2_e	2017-10-31	10:47:00	jon	elavGal4 > UAS-y-RNAi	4	4	1
figure_2_e	2017-10-30	09:37:00	jon	nsybGal4 > UAS-y-RNAi	4	5	1
figure_2_e	2017-10-30	09:46:00	jon	nsybGal4 > UAS-y-RNAi	4	4	1
figure_2_e	2017-10-30	09:53:00	jon	nsybGal4 > UAS-y-RNAi	4	4	1
figure_2_e	2017-10-30	10:01:00	jon	nsybGal4 > UAS-y-RNAi	4	4	1
figure_2_e	2017-10-30	10:08:00	jon	nsybGal4 > UAS-y-RNAi	4	4	1
figure_2_e	2017-10-31	10:32:00	jon	nsybGal4 > UAS-y-RNAi	4	4	1
figure_2_e	2017-10-31	10:40:00	jon	nsybGal4 > UAS-y-RNAi	4	4	1
figure_2_e	2017-10-31	10:51:00	jon	nsybGal4 > UAS-y-RNAi	4	4	1
figure_2_e	2017-10-31	10:57:00	jon	nsybGal4 > UAS-y-RNAi	4	4	0
figure_2_e	2017-10-31	11:03:00	jon	nsybGal4 > UAS-y-RNAi	4	4	1
figure_2_e	2017-10-31	11:07:00	jon	nsybGal4 > UAS-y-RNAi	4	4	1
figure_2_e	2017-10-31	11:12:00	jon	nsybGal4 > UAS-y-RNAi	4	4	1
figure_2_e	2017-10-31	11:17:00	jon	nsybGal4 > UAS-y-RNAi	4	4	1
figure_2_e	2017-10-31	11:22:00	jon	nsybGal4 > UAS-y-RNAi	4	4	1
figure_2_e	2017-10-31	11:27:00	jon	nsybGal4 > UAS-y-RNAi	4	4	1
figure_2_e	2017-10-30	09:34:00	jon	elavGal4 / +	6	5	1
figure_2_e	2017-10-30	09:43:00	jon	elavGal4 / +	6	4	1
figure_2_e	2017-10-30	09:50:00	jon	elavGal4 / +	6	4	1
figure_2_e	2017-10-30	09:57:00	jon	elavGal4 / +	6	4	1
figure_2_e	2017-10-30	10:05:00	jon	elavGal4 / +	5	4	1
figure_2_e	2017-10-31	10:29:00	jon	elavGal4 / +	6	5	1
figure_2_e	2017-10-31	10:36:00	jon	elavGal4 / +	6	4	1
figure_2_e	2017-10-31	10:47:00	jon	elavGal4 / +	6	4	1
figure_2_e	2017-10-31	10:43:00	jon	elavGal4 / +	5	4	1
figure_2_e	2017-10-31	11:00:00	jon	elavGal4 / +	5	4	1
figure_2_e	2017-10-30	09:38:00	jon	nsybGal4 / +	6	5	1
figure_2_e	2017-10-30	09:47:00	jon	nsybGal4 / +	6	4	1
figure_2_e	2017-10-30	09:54:00	jon	nsybGal4 / +	5	4	1
figure_2_e	2017-10-30	10:01:00	jon	nsybGal4 / +	5	4	1
figure_2_e	2017-10-30	10:10:00	jon	nsybGal4 / +	5	4	1
figure_2_e	2017-10-31	10:34:00	jon	nsybGal4 / +	6	4	1
figure_2_e	2017-10-31	10:42:00	jon	nsybGal4 / +	6	4	1
figure_2_e	2017-10-31	10:52:00	jon	nsybGal4 / +	5	4	0
figure_2_e	2017-10-31	10:57:00	jon	nsybGal4 / +	5	4	1
figure_2_e	2017-10-31	11:04:00	jon	nsybGal4 / +	5	4	1
figure_2_e	2017-10-31	11:08:00	jon	nsybGal4 / +	5	4	1
figure_2_e	2017-10-31	11:13:00	jon	nsybGal4 / +	5	4	1
figure_2_e	2017-10-31	11:18:00	jon	nsybGal4 / +	5	4	1
figure_2_e	2017-10-31	11:24:00	jon	nsybGal4 / +	5	4	1
figure_2_e	2017-10-31	11:28:00	jon	nsybGal4 / +	5	4	1
figure_2_e	2017-10-30	09:35:00	jon	UAS-y-RNAi / +	5	5	1
figure_2_e	2017-10-30	09:39:00	jon	UAS-y-RNAi / +	5	5	1
figure_2_e	2017-10-30	09:51:00	jon	UAS-y-RNAi / +	5	4	1
figure_2_e	2017-10-30	09:58:00	jon	UAS-y-RNAi / +	5	4	1
figure_2_e	2017-10-30	10:06:00	jon	UAS-y-RNAi / +	5	4	1
figure_2_e	2017-10-31	10:30:00	jon	UAS-y-RNAi / +	5	5	1
figure_2_e	2017-10-31	10:37:00	jon	UAS-y-RNAi / +	5	4	1
figure_2_e	2017-10-31	10:48:00	jon	UAS-y-RNAi / +	5	4	1
figure_2_e	2017-10-31	10:55:00	jon	UAS-y-RNAi / +	5	4	1
figure_2_e	2017-10-31	11:01:00	jon	UAS-y-RNAi / +	5	4	1
figure_2_e	2017-10-31	11:05:00	jon	UAS-y-RNAi / +	5	4	1
figure_2_e	2017-10-31	11:09:00	jon	UAS-y-RNAi / +	5	4	1
figure_2_e	2017-10-31	11:14:00	jon	UAS-y-RNAi / +	5	4	1
figure_2_e	2017-10-31	11:19:00	jon	UAS-y-RNAi / +	5	4	1
figure_2_e	2017-10-31	11:25:00	jon	UAS-y-RNAi / +	5	4	0
figure_2_f	2017-11-07	09:43:00	jon	repo_Gal4 > UAS-y-RNAi	7	6	1
figure_2_f	2017-11-07	09:47:00	jon	repo_Gal4 > UAS-y-RNAi	7	6	1
figure_2_f	2017-11-07	09:52:00	jon	repo_Gal4 > UAS-y-RNAi	6	6	1
figure_2_f	2017-11-07	09:56:00	jon	repo_Gal4 > UAS-y-RNAi	6	6	1
figure_2_f	2017-11-07	10:01:00	jon	repo_Gal4 > UAS-y-RNAi	5	6	1
figure_2_f	2017-11-07	10:03:00	jon	repo_Gal4 > UAS-y-RNAi	5	6	1
figure_2_f	2017-11-07	10:08:00	jon	repo_Gal4 > UAS-y-RNAi	5	6	1
figure_2_f	2017-11-07	10:13:00	jon	repo_Gal4 > UAS-y-RNAi	5	6	1
figure_2_f	2017-11-07	10:19:00	jon	repo_Gal4 > UAS-y-RNAi	5	6	1
figure_2_f	2017-11-07	10:24:00	jon	repo_Gal4 > UAS-y-RNAi	5	6	1
figure_2_f	2017-11-07	09:39:00	jon	repo_Gal4 / +	7	6	1
figure_2_f	2017-11-07	09:43:00	jon	repo_Gal4 / +	7	6	1
figure_2_f	2017-11-07	09:48:00	jon	repo_Gal4 / +	7	6	1
figure_2_f	2017-11-07	09:53:00	jon	repo_Gal4 / +	7	6	1
figure_2_f	2017-11-07	09:57:00	jon	repo_Gal4 / +	7	6	1
figure_2_f	2017-11-07	10:05:00	jon	repo_Gal4 / +	7	6	1
figure_2_f	2017-11-07	10:10:00	jon	repo_Gal4 / +	7	6	1
figure_2_f	2017-11-07	10:14:00	jon	repo_Gal4 / +	7	6	1
figure_2_f	2017-11-07	10:20:00	jon	repo_Gal4 / +	7	6	1
figure_2_f	2017-11-07	10:26:00	jon	repo_Gal4 / +	7	6	1
figure_2_f	2017-11-07	09:40:00	jon	UAS-y-RNAi / +	6	6	1
figure_2_f	2017-11-07	09:45:00	jon	UAS-y-RNAi / +	6	6	1
figure_2_f	2017-11-07	09:49:00	jon	UAS-y-RNAi / +	6	6	1
figure_2_f	2017-11-07	09:54:00	jon	UAS-y-RNAi / +	6	6	1
figure_2_f	2017-11-07	09:58:00	jon	UAS-y-RNAi / +	6	6	1
figure_2_f	2017-11-07	10:03:00	jon	UAS-y-RNAi / +	6	6	1
figure_2_f	2017-11-07	10:10:00	jon	UAS-y-RNAi / +	6	6	1
figure_2_f	2017-11-07	10:17:00	jon	UAS-y-RNAi / +	5	6	1
figure_2_f	2017-11-07	10:22:00	jon	UAS-y-RNAi / +	5	6	1
figure_2_f	2017-11-07	10:27:00	jon	UAS-y-RNAi / +	5	6	1
figure_2_g	2017-09-19	09:49:00	jon	dsx_DBD_elav_AD > UAS-y-RNAi	5	4	1
figure_2_g	2017-09-19	09:52:00	jon	dsx_DBD_elav_AD > UAS-y-RNAi	5	4	1
figure_2_g	2017-09-19	09:57:00	jon	dsx_DBD_elav_AD > UAS-y-RNAi	5	4	1
figure_2_g	2017-09-19	10:02:00	jon	dsx_DBD_elav_AD > UAS-y-RNAi	5	4	1
figure_2_g	2017-09-19	10:07:00	jon	dsx_DBD_elav_AD > UAS-y-RNAi	5	4	1
figure_2_g	2017-09-19	10:11:00	jon	dsx_DBD_elav_AD > UAS-y-RNAi	5	4	1
figure_2_g	2017-09-19	10:16:00	jon	dsx_DBD_elav_AD > UAS-y-RNAi	5	4	1
figure_2_g	2017-09-19	10:20:00	jon	dsx_DBD_elav_AD > UAS-y-RNAi	5	4	1
figure_2_g	2017-09-19	10:24:00	jon	dsx_DBD_elav_AD > UAS-y-RNAi	5	4	1
figure_2_g	2017-09-19	10:27:00	jon	dsx_DBD_elav_AD > UAS-y-RNAi	4	4	1
figure_2_g	2017-09-27	10:31:00	jon	dsx_DBD_elav_AD > UAS-y-RNAi	6	5	1
figure_2_g	2017-09-27	10:35:00	jon	dsx_DBD_elav_AD > UAS-y-RNAi	6	5	1
figure_2_g	2017-09-27	10:39:00	jon	dsx_DBD_elav_AD > UAS-y-RNAi	6	5	1
figure_2_g	2017-09-27	10:44:00	jon	dsx_DBD_elav_AD > UAS-y-RNAi	6	5	1
figure_2_g	2017-09-27	10:48:00	jon	dsx_DBD_elav_AD > UAS-y-RNAi	6	5	1
figure_2_g	2017-09-27	10:51:00	jon	dsx_DBD_elav_AD > UAS-y-RNAi	6	5	1
figure_2_g	2017-09-19	09:50:00	jon	dsx_DBD / +	6	4	0
figure_2_g	2017-09-19	09:54:00	jon	dsx_DBD / +	6	4	1
figure_2_g	2017-09-19	09:59:00	jon	dsx_DBD / +	6	4	1
figure_2_g	2017-09-19	10:02:00	jon	dsx_DBD / +	6	4	1
figure_2_g	2017-09-19	10:08:00	jon	dsx_DBD / +	6	4	1
figure_2_g	2017-09-19	10:12:00	jon	dsx_DBD / +	6	4	1
figure_2_g	2017-09-19	10:17:00	jon	dsx_DBD / +	6	4	1
figure_2_g	2017-09-19	10:21:00	jon	dsx_DBD / +	5	4	1
figure_2_g	2017-09-19	10:25:00	jon	dsx_DBD / +	5	4	1
figure_2_g	2017-09-19	10:28:00	jon	dsx_DBD / +	5	4	1
figure_2_g	2017-09-27	10:32:00	jon	dsx_DBD / +	6	5	1
figure_2_g	2017-09-27	10:36:00	jon	dsx_DBD / +	6	5	1
figure_2_g	2017-09-27	10:40:00	jon	dsx_DBD / +	6	5	1
figure_2_g	2017-09-27	10:45:00	jon	dsx_DBD / +	6	5	1
figure_2_g	2017-09-27	10:49:00	jon	dsx_DBD / +	6	5	1
figure_2_g	2017-09-27	10:52:00	jon	dsx_DBD / +	6	5	1
figure_2_g	2017-09-19	09:50:00	jon	elav_AD_UAS-y-RNAi / +	6	4	1
figure_2_g	2017-09-19	09:55:00	jon	elav_AD_UAS-y-RNAi / +	6	4	1
figure_2_g	2017-09-19	10:00:00	jon	elav_AD_UAS-y-RNAi / +	6	4	1
figure_2_g	2017-09-19	10:06:00	jon	elav_AD_UAS-y-RNAi / +	5	4	0
figure_2_g	2017-09-19	10:09:00	jon	elav_AD_UAS-y-RNAi / +	5	4	1
figure_2_g	2017-09-19	10:14:00	jon	elav_AD_UAS-y-RNAi / +	5	4	1
figure_2_g	2017-09-19	10:18:00	jon	elav_AD_UAS-y-RNAi / +	5	4	1
figure_2_g	2017-09-19	10:22:00	jon	elav_AD_UAS-y-RNAi / +	5	4	1
figure_2_g	2017-09-19	10:25:00	jon	elav_AD_UAS-y-RNAi / +	5	4	0
figure_2_g	2017-09-19	10:28:00	jon	elav_AD_UAS-y-RNAi / +	5	4	1
figure_2_g	2017-09-27	10:34:00	jon	elav_AD_UAS-y-RNAi / +	6	5	1
figure_2_g	2017-09-27	10:37:00	jon	elav_AD_UAS-y-RNAi / +	6	5	0
figure_2_g	2017-09-27	10:41:00	jon	elav_AD_UAS-y-RNAi / +	6	5	1
figure_2_g	2017-09-27	10:46:00	jon	elav_AD_UAS-y-RNAi / +	6	5	1
figure_2_g	2017-09-27	10:50:00	jon	elav_AD_UAS-y-RNAi / +	6	5	1
figure_2_g	2017-09-27	10:53:00	jon	elav_AD_UAS-y-RNAi / +	6	5	1
figure_2_h	2017-06-26	09:41:00	jon	OK371_dvP16_AD_DSX_DBD > UAS-y-RNAi	6	6	1
figure_2_h	2017-06-26	09:48:00	jon	OK371_dvP16_AD_DSX_DBD > UAS-y-RNAi	6	6	0
figure_2_h	2017-06-26	09:55:00	jon	OK371_dvP16_AD_DSX_DBD > UAS-y-RNAi	6	5	1
figure_2_h	2017-06-26	10:02:00	jon	OK371_dvP16_AD_DSX_DBD > UAS-y-RNAi	6	5	1
figure_2_h	2017-06-26	10:09:00	jon	OK371_dvP16_AD_DSX_DBD > UAS-y-RNAi	6	4	1
figure_2_h	2017-06-26	10:14:00	jon	OK371_dvP16_AD_DSX_DBD > UAS-y-RNAi	6	4	1
figure_2_h	2017-06-26	10:21:00	jon	OK371_dvP16_AD_DSX_DBD > UAS-y-RNAi	6	4	1
figure_2_h	2017-06-26	10:26:00	jon	OK371_dvP16_AD_DSX_DBD > UAS-y-RNAi	6	4	1
figure_2_h	2017-06-27	09:09:00	jon	OK371_dvP16_AD_DSX_DBD > UAS-y-RNAi	5	5	1
figure_2_h	2017-06-27	09:15:00	jon	OK371_dvP16_AD_DSX_DBD > UAS-y-RNAi	5	5	1
figure_2_h	2017-06-27	09:21:00	jon	OK371_dvP16_AD_DSX_DBD > UAS-y-RNAi	5	5	1
figure_2_h	2017-06-27	09:28:00	jon	OK371_dvP16_AD_DSX_DBD > UAS-y-RNAi	5	5	1
figure_2_h	2017-06-27	09:33:00	jon	OK371_dvP16_AD_DSX_DBD > UAS-y-RNAi	5	5	1
figure_2_h	2017-06-27	09:39:00	jon	OK371_dvP16_AD_DSX_DBD > UAS-y-RNAi	5	5	1
figure_2_h	2017-06-27	09:46:00	jon	OK371_dvP16_AD_DSX_DBD > UAS-y-RNAi	5	5	1
figure_2_h	2017-06-27	09:51:00	jon	OK371_dvP16_AD_DSX_DBD > UAS-y-RNAi	5	5	1
figure_2_h	2017-06-27	10:00:00	jon	OK371_dvP16_AD_DSX_DBD > UAS-y-RNAi	7	5	1
figure_2_h	2017-06-27	10:09:00	jon	OK371_dvP16_AD_DSX_DBD > UAS-y-RNAi	7	5	1
figure_2_h	2017-06-27	10:13:00	jon	OK371_dvP16_AD_DSX_DBD > UAS-y-RNAi	7	4	1
figure_2_h	2017-06-27	10:17:00	jon	OK371_dvP16_AD_DSX_DBD > UAS-y-RNAi	7	4	1
figure_2_h	2017-06-26	09:42:00	jon	UAS-y-RNAi / +	6	6	1
figure_2_h	2017-06-26	09:49:00	jon	UAS-y-RNAi / +	6	5	1
figure_2_h	2017-06-26	09:56:00	jon	UAS-y-RNAi / +	6	5	1
figure_2_h	2017-06-26	10:03:00	jon	UAS-y-RNAi / +	6	4	1
figure_2_h	2017-06-26	10:10:00	jon	UAS-y-RNAi / +	6	4	1
figure_2_h	2017-06-26	10:15:00	jon	UAS-y-RNAi / +	6	4	1
figure_2_h	2017-06-26	10:22:00	jon	UAS-y-RNAi / +	6	4	0
figure_2_h	2017-06-26	10:27:00	jon	UAS-y-RNAi / +	6	4	0
figure_2_h	2017-06-27	09:10:00	jon	UAS-y-RNAi / +	5	5	0
figure_2_h	2017-06-27	09:16:00	jon	UAS-y-RNAi / +	5	5	1
figure_2_h	2017-06-27	09:22:00	jon	UAS-y-RNAi / +	5	5	1
figure_2_h	2017-06-27	09:28:00	jon	UAS-y-RNAi / +	5	5	1
figure_2_h	2017-06-27	09:34:00	jon	UAS-y-RNAi / +	5	5	1
figure_2_h	2017-06-27	09:40:00	jon	UAS-y-RNAi / +	5	5	1
figure_2_h	2017-06-27	09:47:00	jon	UAS-y-RNAi / +	5	5	1
figure_2_h	2017-06-27	09:53:00	jon	UAS-y-RNAi / +	5	5	1
figure_2_h	2017-06-27	10:01:00	jon	UAS-y-RNAi / +	5	5	1
figure_2_h	2017-06-27	10:10:00	jon	UAS-y-RNAi / +	5	4	1
figure_2_h	2017-06-27	10:14:00	jon	UAS-y-RNAi / +	5	4	1
figure_2_h	2017-06-26	09:44:00	jon	OK371_dvP16_AD_DSX_DBD / +	5	6	0
figure_2_h	2017-06-26	09:51:00	jon	OK371_dvP16_AD_DSX_DBD / +	5	5	1
figure_2_h	2017-06-26	09:57:00	jon	OK371_dvP16_AD_DSX_DBD / +	5	5	1
figure_2_h	2017-06-26	10:05:00	jon	OK371_dvP16_AD_DSX_DBD / +	5	4	1
figure_2_h	2017-06-26	10:10:00	jon	OK371_dvP16_AD_DSX_DBD / +	5	4	1
figure_2_h	2017-06-26	10:16:00	jon	OK371_dvP16_AD_DSX_DBD / +	5	4	1
figure_2_h	2017-06-27	09:11:00	jon	OK371_dvP16_AD_DSX_DBD / +	5	5	1
figure_2_h	2017-06-27	09:17:00	jon	OK371_dvP16_AD_DSX_DBD / +	5	5	1
figure_2_h	2017-06-27	09:24:00	jon	OK371_dvP16_AD_DSX_DBD / +	5	5	1
figure_2_h	2017-06-27	09:29:00	jon	OK371_dvP16_AD_DSX_DBD / +	5	5	1
figure_2_h	2017-06-27	09:34:00	jon	OK371_dvP16_AD_DSX_DBD / +	5	5	1
figure_2_h	2017-06-27	09:40:00	jon	OK371_dvP16_AD_DSX_DBD / +	5	5	1
figure_2_h	2017-06-27	09:47:00	jon	OK371_dvP16_AD_DSX_DBD / +	5	5	1
figure_2_h	2017-06-27	09:55:00	jon	OK371_dvP16_AD_DSX_DBD / +	5	5	0
figure_2_h	2017-06-27	10:03:00	jon	OK371_dvP16_AD_DSX_DBD / +	5	5	1
figure_2_h	2017-06-27	10:12:00	jon	OK371_dvP16_AD_DSX_DBD / +	5	4	1
figure_2_h	2017-06-27	10:15:00	jon	OK371_dvP16_AD_DSX_DBD / +	5	4	1
figure_2_h	2017-06-27	10:18:00	jon	OK371_dvP16_AD_DSX_DBD / +	5	4	1
figure_2_i	2017-09-28	09:36:00	jon	y1;nsybGal80;dsxGal4 > UAS-y	7	4	1
figure_2_i	2017-09-28	09:39:00	jon	y1;nsybGal80;dsxGal4 > UAS-y	7	4	1
figure_2_i	2017-09-28	09:43:00	jon	y1;nsybGal80;dsxGal4 > UAS-y	7	4	1
figure_2_i	2017-09-28	09:47:00	jon	y1;nsybGal80;dsxGal4 > UAS-y	7	4	1
figure_2_i	2017-09-28	09:51:00	jon	y1;nsybGal80;dsxGal4 > UAS-y	6	4	1
figure_2_i	2017-09-28	09:56:00	jon	y1;nsybGal80;dsxGal4 > UAS-y	6	4	1
figure_2_i	2017-09-28	09:59:00	jon	y1;nsybGal80;dsxGal4 > UAS-y	6	4	1
figure_2_i	2017-09-28	10:06:00	jon	y1;nsybGal80;dsxGal4 > UAS-y	6	4	1
figure_2_i	2017-09-28	10:10:00	jon	y1;nsybGal80;dsxGal4 > UAS-y	6	4	0
figure_2_i	2017-09-28	10:15:00	jon	y1;nsybGal80;dsxGal4 > UAS-y	6	4	0
figure_2_i	2017-09-28	10:19:00	jon	y1;nsybGal80;dsxGal4 > UAS-y	5	4	1
figure_2_i	2017-09-28	10:24:00	jon	y1;nsybGal80;dsxGal4 > UAS-y	5	4	0
figure_2_i	2017-09-28	10:32:00	jon	y1;nsybGal80;dsxGal4 > UAS-y	5	4	1
figure_2_i	2017-09-28	10:35:00	jon	y1;nsybGal80;dsxGal4 > UAS-y	5	4	1
figure_2_i	2017-09-28	10:40:00	jon	y1;nsybGal80;dsxGal4 > UAS-y	5	4	1
figure_2_i	2017-09-28	10:43:00	jon	y1;nsybGal80;dsxGal4 > UAS-y	5	4	0
figure_2_i	2017-09-28	10:49:00	jon	y1;nsybGal80;dsxGal4 > UAS-y	5	4	0
figure_2_i	2017-09-28	10:52:00	jon	y1;nsybGal80;dsxGal4 > UAS-y	5	4	1
figure_2_i	2017-09-28	10:56:00	jon	y1;nsybGal80;dsxGal4 > UAS-y	5	4	1
figure_2_i	2017-09-28	10:58:00	jon	y1;nsybGal80;dsxGal4 > UAS-y	5	4	1
figure_2_i	2017-09-28	09:37:00	jon	y1;nsybGal80;dsxGal4 /+	6	4	0
figure_2_i	2017-09-28	09:40:00	jon	y1;nsybGal80;dsxGal4 /+	6	4	0
figure_2_i	2017-09-28	09:44:00	jon	y1;nsybGal80;dsxGal4 /+	6	4	1
figure_2_i	2017-09-28	09:48:00	jon	y1;nsybGal80;dsxGal4 /+	6	4	1
figure_2_i	2017-09-28	09:53:00	jon	y1;nsybGal80;dsxGal4 /+	6	4	1
figure_2_i	2017-09-28	09:57:00	jon	y1;nsybGal80;dsxGal4 /+	6	4	1
figure_2_i	2017-09-28	10:01:00	jon	y1;nsybGal80;dsxGal4 /+	6	4	0
figure_2_i	2017-09-28	10:06:00	jon	y1;nsybGal80;dsxGal4 /+	6	4	0
figure_2_i	2017-09-28	10:12:00	jon	y1;nsybGal80;dsxGal4 /+	6	3	0
figure_2_i	2017-09-28	10:16:00	jon	y1;nsybGal80;dsxGal4 /+	6	3	0
figure_2_i	2017-09-28	10:21:00	jon	y1;nsybGal80;dsxGal4 /+	6	3	0
figure_2_i	2017-09-28	10:22:00	jon	y1;nsybGal80;dsxGal4 /+	6	3	0
figure_2_i	2017-09-28	10:32:00	jon	y1;nsybGal80;dsxGal4 /+	6	3	0
figure_2_i	2017-09-28	10:37:00	jon	y1;nsybGal80;dsxGal4 /+	6	3	0
figure_2_i	2017-09-28	10:40:00	jon	y1;nsybGal80;dsxGal4 /+	6	3	1
figure_2_i	2017-09-28	09:38:00	jon	y1; UAS-y / +	6	4	0
figure_2_i	2017-09-28	09:42:00	jon	y1; UAS-y / +	6	4	0
figure_2_i	2017-09-28	09:45:00	jon	y1; UAS-y / +	6	4	0
figure_2_i	2017-09-28	09:49:00	jon	y1; UAS-y / +	6	4	0
figure_2_i	2017-09-28	09:54:00	jon	y1; UAS-y / +	6	4	0
figure_2_i	2017-09-28	09:58:00	jon	y1; UAS-y / +	6	4	1
figure_2_i	2017-09-28	10:02:00	jon	y1; UAS-y / +	6	4	1
figure_2_i	2017-09-28	10:08:00	jon	y1; UAS-y / +	6	4	0
figure_2_i	2017-09-28	10:12:00	jon	y1; UAS-y / +	6	3	0
figure_2_i	2017-09-28	10:17:00	jon	y1; UAS-y / +	6	3	0
figure_2_i	2017-09-28	10:29:00	jon	y1; UAS-y / +	6	3	0
figure_2_i	2017-09-28	10:29:00	jon	y1; UAS-y / +	6	3	0
figure_2_i	2017-09-28	10:33:00	jon	y1; UAS-y / +	6	3	0
figure_2_i	2017-09-28	10:37:00	jon	y1; UAS-y / +	6	3	0
figure_2_i	2017-09-28	10:41:00	jon	y1; UAS-y / +	6	3	0
figure_2_i	2017-09-28	10:44:00	jon	y1; UAS-y / +	6	3	0
figure_2_i	2017-09-28	10:50:00	jon	y1; UAS-y / +	6	3	0
figure_2_i	2017-09-28	10:53:00	jon	y1; UAS-y / +	6	3	0
figure_2_m	2017-09-17	09:58:00	jon	R42D04dsx_47588 > UAS-y-RNAi	5	4	0
figure_2_m	2017-09-17	10:04:00	jon	R42D04dsx_47588 > UAS-y-RNAi	5	4	0
figure_2_m	2017-09-17	10:12:00	jon	R42D04dsx_47588 > UAS-y-RNAi	5	4	0
figure_2_m	2017-09-17	10:27:00	jon	R42D04dsx_47588 > UAS-y-RNAi	5	4	0
figure_2_m	2017-09-17	10:37:00	jon	R42D04dsx_47588 > UAS-y-RNAi	5	4	1
figure_2_m	2017-09-17	11:11:00	jon	R42D04dsx_47588 > UAS-y-RNAi	5	4	0
figure_2_m	2017-09-17	11:32:00	jon	R42D04dsx_47588 > UAS-y-RNAi	5	4	1
figure_2_m	2017-09-17	11:46:00	jon	R42D04dsx_47588 > UAS-y-RNAi	5	4	0
figure_2_m	2017-09-17	11:58:00	jon	R42D04dsx_47588 > UAS-y-RNAi	5	4	0
figure_2_m	2017-09-17	00:03:00	jon	R42D04dsx_47588 > UAS-y-RNAi	5	4	0
figure_2_m	2018-09-07	10:07:00	jon	R42D04dsx_47588 > UAS-y-RNAi	5	5	0
figure_2_m	2018-09-07	10:10:00	jon	R42D04dsx_47588 > UAS-y-RNAi	4	5	0
figure_2_m	2018-09-07	10:18:00	jon	R42D04dsx_47588 > UAS-y-RNAi	4	5	0
figure_2_m	2018-09-07	10:25:00	jon	R42D04dsx_47588 > UAS-y-RNAi	4	5	0
figure_2_m	2018-09-07	10:30:00	jon	R42D04dsx_47588 > UAS-y-RNAi	4	5	0
figure_2_m	2018-09-07	10:34:00	jon	R42D04dsx_47588 > UAS-y-RNAi	4	4	0
figure_2_m	2018-09-09	08:35:00	jon	R42D04dsx_47588 > UAS-y-RNAi	5	6	0
figure_2_m	2018-09-09	08:43:00	jon	R42D04dsx_47588 > UAS-y-RNAi	5	6	0
figure_2_m	2018-09-09	08:49:00	jon	R42D04dsx_47588 > UAS-y-RNAi	5	6	0
figure_2_m	2018-09-09	08:57:00	jon	R42D04dsx_47588 > UAS-y-RNAi	7	6	0
figure_2_m	2018-09-09	09:03:00	jon	R42D04dsx_47588 > UAS-y-RNAi	7	6	0
figure_2_m	2018-09-09	09:13:00	jon	R42D04dsx_47588 > UAS-y-RNAi	7	5	0
figure_2_m	2018-09-09	09:13:00	jon	R42D04dsx_47588 > UAS-y-RNAi	7	5	0
figure_2_m	2018-09-09	09:24:00	jon	R42D04dsx_47588 > UAS-y-RNAi	7	5	0
figure_2_m	2018-09-09	09:24:00	jon	R42D04dsx_47588 > UAS-y-RNAi	7	5	0
figure_2_m	2018-09-09	09:24:00	jon	R42D04dsx_47588 > UAS-y-RNAi	7	5	0
figure_2_m	2017-09-17	09:59:00	jon	R42D02dsx_41250 > UAS-y-RNAi	5	4	1
figure_2_m	2017-09-17	10:05:00	jon	R42D02dsx_41250 > UAS-y-RNAi	5	4	1
figure_2_m	2017-09-17	10:13:00	jon	R42D02dsx_41250 > UAS-y-RNAi	5	4	1
figure_2_m	2017-09-17	10:28:00	jon	R42D02dsx_41250 > UAS-y-RNAi	5	4	1
figure_2_m	2017-09-17	10:39:00	jon	R42D02dsx_41250 > UAS-y-RNAi	5	4	1
figure_2_m	2017-09-17	11:12:00	jon	R42D02dsx_41250 > UAS-y-RNAi	5	4	1
figure_2_m	2017-09-17	11:34:00	jon	R42D02dsx_41250 > UAS-y-RNAi	5	4	1
figure_2_m	2017-09-17	11:47:00	jon	R42D02dsx_41250 > UAS-y-RNAi	5	4	1
figure_2_m	2018-08-29	18:19:00	jon	R42D02dsx_41250 > UAS-y-RNAi	5	5	1
figure_2_m	2018-08-29	18:24:00	jon	R42D02dsx_41250 > UAS-y-RNAi	5	5	0
figure_2_m	2018-08-29	18:29:00	jon	R42D02dsx_41250 > UAS-y-RNAi	5	5	0
figure_2_m	2018-08-29	18:33:00	jon	R42D02dsx_41250 > UAS-y-RNAi	5	5	1
figure_2_m	2018-08-29	18:38:00	jon	R42D02dsx_41250 > UAS-y-RNAi	5	5	1
figure_2_m	2018-08-29	18:43:00	jon	R42D02dsx_41250 > UAS-y-RNAi	5	4	1
figure_2_m	2018-08-29	18:49:00	jon	R42D02dsx_41250 > UAS-y-RNAi	5	4	0
figure_2_m	2018-08-31	09:42:00	jon	R42D02dsx_41250 > UAS-y-RNAi	7	6	1
figure_2_m	2018-08-31	09:47:00	jon	R42D02dsx_41250 > UAS-y-RNAi	7	6	1
figure_2_m	2018-08-31	09:52:00	jon	R42D02dsx_41250 > UAS-y-RNAi	7	6	0
figure_2_m	2018-08-31	09:57:00	jon	R42D02dsx_41250 > UAS-y-RNAi	7	6	0
figure_2_m	2018-08-31	10:02:00	jon	R42D02dsx_41250 > UAS-y-RNAi	7	6	1
figure_2_m	2018-08-31	10:07:00	jon	R42D02dsx_41250 > UAS-y-RNAi	6	6	0
figure_2_m	2018-08-31	10:13:00	jon	R42D02dsx_41250 > UAS-y-RNAi	6	6	1
figure_2_m	2018-08-31	10:20:00	jon	R42D02dsx_41250 > UAS-y-RNAi	6	6	1
figure_2_m	2018-08-31	10:27:00	jon	R42D02dsx_41250 > UAS-y-RNAi	6	6	1
figure_2_m	2017-09-17	10:00:00	jon	R42C06dsx_50150 > UAS-y-RNAi	5	4	1
figure_2_m	2017-09-17	10:06:00	jon	R42C06dsx_50150 > UAS-y-RNAi	5	4	1
figure_2_m	2017-09-17	10:15:00	jon	R42C06dsx_50150 > UAS-y-RNAi	5	4	1
figure_2_m	2017-09-17	10:29:00	jon	R42C06dsx_50150 > UAS-y-RNAi	5	4	0
figure_2_m	2017-09-17	10:39:00	jon	R42C06dsx_50150 > UAS-y-RNAi	5	4	1
figure_2_m	2017-09-17	11:12:00	jon	R42C06dsx_50150 > UAS-y-RNAi	5	4	1
figure_2_m	2017-09-17	11:35:00	jon	R42C06dsx_50150 > UAS-y-RNAi	5	4	0
figure_2_m	2017-09-17	11:48:00	jon	R42C06dsx_50150 > UAS-y-RNAi	5	4	1
figure_2_m	2017-09-17	00:13:00	jon	R42C06dsx_50150 > UAS-y-RNAi	5	4	1
figure_2_m	2018-08-29	18:18:00	jon	R42C06dsx_50150 > UAS-y-RNAi	5	5	1
figure_2_m	2018-08-29	18:23:00	jon	R42C06dsx_50150 > UAS-y-RNAi	5	5	0
figure_2_m	2018-08-29	18:26:00	jon	R42C06dsx_50150 > UAS-y-RNAi	5	5	1
figure_2_m	2018-08-29	18:32:00	jon	R42C06dsx_50150 > UAS-y-RNAi	4	5	1
figure_2_m	2018-08-29	18:37:00	jon	R42C06dsx_50150 > UAS-y-RNAi	4	5	1
figure_2_m	2018-08-29	18:43:00	jon	R42C06dsx_50150 > UAS-y-RNAi	4	4	0
figure_2_m	2018-08-29	18:48:00	jon	R42C06dsx_50150 > UAS-y-RNAi	4	4	1
figure_2_m	2018-08-31	09:41:00	jon	R42C06dsx_50150 > UAS-y-RNAi	6	6	1
figure_2_m	2018-08-31	09:46:00	jon	R42C06dsx_50150 > UAS-y-RNAi	6	6	0
figure_2_m	2018-08-31	09:51:00	jon	R42C06dsx_50150 > UAS-y-RNAi	6	6	1
figure_2_m	2018-08-31	09:56:00	jon	R42C06dsx_50150 > UAS-y-RNAi	6	6	1
figure_2_m	2018-08-31	10:01:00	jon	R42C06dsx_50150 > UAS-y-RNAi	6	6	1
figure_2_m	2018-08-31	10:06:00	jon	R42C06dsx_50150 > UAS-y-RNAi	6	6	1
figure_2_m	2018-08-31	10:11:00	jon	R42C06dsx_50150 > UAS-y-RNAi	6	6	1
figure_2_m	2018-08-31	10:19:00	jon	R42C06dsx_50150 > UAS-y-RNAi	6	6	1
figure_2_m	2018-08-31	10:26:00	jon	R42C06dsx_50150 > UAS-y-RNAi	6	6	0
figure_2_m	2017-09-17	10:01:00	jon	R41F06dsx_47584 > UAS-y-RNAi	5	4	1
figure_2_m	2017-09-17	10:08:00	jon	R41F06dsx_47584 > UAS-y-RNAi	5	4	1
figure_2_m	2017-09-17	10:16:00	jon	R41F06dsx_47584 > UAS-y-RNAi	5	4	1
figure_2_m	2017-09-17	10:30:00	jon	R41F06dsx_47584 > UAS-y-RNAi	5	4	1
figure_2_m	2017-09-17	10:40:00	jon	R41F06dsx_47584 > UAS-y-RNAi	5	4	1
figure_2_m	2017-09-17	11:14:00	jon	R41F06dsx_47584 > UAS-y-RNAi	5	4	1
figure_2_m	2017-09-17	11:36:00	jon	R41F06dsx_47584 > UAS-y-RNAi	5	4	1
figure_2_m	2017-09-17	11:49:00	jon	R41F06dsx_47584 > UAS-y-RNAi	5	4	1
figure_2_m	2018-08-29	18:20:00	jon	R41F06dsx_47584 > UAS-y-RNAi	5	5	0
figure_2_m	2018-08-29	18:25:00	jon	R41F06dsx_47584 > UAS-y-RNAi	5	5	1
figure_2_m	2018-08-29	18:29:00	jon	R41F06dsx_47584 > UAS-y-RNAi	5	5	1
figure_2_m	2018-08-29	18:34:00	jon	R41F06dsx_47584 > UAS-y-RNAi	4	5	0
figure_2_m	2018-08-29	18:39:00	jon	R41F06dsx_47584 > UAS-y-RNAi	4	5	0
figure_2_m	2018-08-29	18:44:00	jon	R41F06dsx_47584 > UAS-y-RNAi	4	4	1
figure_2_m	2018-08-29	18:51:00	jon	R41F06dsx_47584 > UAS-y-RNAi	4	4	1
figure_2_m	2018-08-31	09:44:00	jon	R41F06dsx_47584 > UAS-y-RNAi	6	6	1
figure_2_m	2018-08-31	09:48:00	jon	R41F06dsx_47584 > UAS-y-RNAi	6	6	0
figure_2_m	2018-08-31	09:53:00	jon	R41F06dsx_47584 > UAS-y-RNAi	6	6	1
figure_2_m	2018-08-31	09:58:00	jon	R41F06dsx_47584 > UAS-y-RNAi	6	6	1
figure_2_m	2018-08-31	10:03:00	jon	R41F06dsx_47584 > UAS-y-RNAi	5	6	1
figure_2_m	2018-08-31	10:08:00	jon	R41F06dsx_47584 > UAS-y-RNAi	5	6	1
figure_2_m	2018-08-31	10:14:00	jon	R41F06dsx_47584 > UAS-y-RNAi	5	6	1
figure_2_m	2018-08-31	10:22:00	jon	R41F06dsx_47584 > UAS-y-RNAi	5	6	1
figure_2_m	2017-09-17	10:01:00	jon	R41D01dsx_50123 > UAS-y-RNAi	5	4	1
figure_2_m	2017-09-17	10:08:00	jon	R41D01dsx_50123 > UAS-y-RNAi	5	4	0
figure_2_m	2017-09-17	10:17:00	jon	R41D01dsx_50123 > UAS-y-RNAi	5	4	1
figure_2_m	2017-09-17	10:31:00	jon	R41D01dsx_50123 > UAS-y-RNAi	5	4	0
figure_2_m	2017-09-17	10:41:00	jon	R41D01dsx_50123 > UAS-y-RNAi	5	4	1
figure_2_m	2017-09-17	11:19:00	jon	R41D01dsx_50123 > UAS-y-RNAi	5	4	1
figure_2_m	2017-09-17	11:37:00	jon	R41D01dsx_50123 > UAS-y-RNAi	5	4	0
figure_2_m	2017-09-17	11:49:00	jon	R41D01dsx_50123 > UAS-y-RNAi	5	4	0
figure_2_m	2018-08-29	18:21:00	jon	R41D01dsx_50123 > UAS-y-RNAi	5	5	0
figure_2_m	2018-08-29	18:26:00	jon	R41D01dsx_50123 > UAS-y-RNAi	5	5	1
figure_2_m	2018-08-29	18:30:00	jon	R41D01dsx_50123 > UAS-y-RNAi	5	5	1
figure_2_m	2018-08-29	18:35:00	jon	R41D01dsx_50123 > UAS-y-RNAi	5	5	0
figure_2_m	2018-08-29	18:40:00	jon	R41D01dsx_50123 > UAS-y-RNAi	4	5	1
figure_2_m	2018-08-29	18:46:00	jon	R41D01dsx_50123 > UAS-y-RNAi	4	4	0
figure_2_m	2018-08-29	18:51:00	jon	R41D01dsx_50123 > UAS-y-RNAi	4	4	0
figure_2_m	2018-08-31	09:44:00	jon	R41D01dsx_50123 > UAS-y-RNAi	6	6	1
figure_2_m	2018-08-31	09:49:00	jon	R41D01dsx_50123 > UAS-y-RNAi	5	6	0
figure_2_m	2018-08-31	09:54:00	jon	R41D01dsx_50123 > UAS-y-RNAi	5	6	1
figure_2_m	2018-08-31	09:59:00	jon	R41D01dsx_50123 > UAS-y-RNAi	5	6	1
figure_2_m	2018-08-31	10:04:00	jon	R41D01dsx_50123 > UAS-y-RNAi	5	6	1
figure_2_m	2018-08-31	10:09:00	jon	R41D01dsx_50123 > UAS-y-RNAi	5	6	1
figure_2_m	2018-08-31	10:15:00	jon	R41D01dsx_50123 > UAS-y-RNAi	5	6	1
figure_2_m	2018-08-31	10:23:00	jon	R41D01dsx_50123 > UAS-y-RNAi	5	6	1
figure_2_m	2018-08-31	10:28:00	jon	R41D01dsx_50123 > UAS-y-RNAi	5	6	1
figure_2_m	2017-09-17	10:01:00	jon	R41A01dsx_39425 > UAS-y-RNAi	5	4	1
figure_2_m	2017-09-17	10:09:00	jon	R41A01dsx_39425 > UAS-y-RNAi	5	4	1
figure_2_m	2017-09-17	10:21:00	jon	R41A01dsx_39425 > UAS-y-RNAi	5	4	1
figure_2_m	2017-09-17	10:31:00	jon	R41A01dsx_39425 > UAS-y-RNAi	5	4	1
figure_2_m	2017-09-17	10:42:00	jon	R41A01dsx_39425 > UAS-y-RNAi	5	4	1
figure_2_m	2017-09-17	11:19:00	jon	R41A01dsx_39425 > UAS-y-RNAi	5	4	0
figure_2_m	2017-09-17	11:39:00	jon	R41A01dsx_39425 > UAS-y-RNAi	5	4	1
figure_2_m	2017-09-17	11:50:00	jon	R41A01dsx_39425 > UAS-y-RNAi	5	4	1
figure_2_m	2018-09-07	10:07:00	jon	R41A01dsx_39425 > UAS-y-RNAi	4	5	1
figure_2_m	2018-09-07	10:10:00	jon	R41A01dsx_39425 > UAS-y-RNAi	4	5	1
figure_2_m	2018-09-07	10:17:00	jon	R41A01dsx_39425 > UAS-y-RNAi	4	5	1
figure_2_m	2018-09-07	10:24:00	jon	R41A01dsx_39425 > UAS-y-RNAi	4	5	0
figure_2_m	2018-09-07	10:29:00	jon	R41A01dsx_39425 > UAS-y-RNAi	4	5	1
figure_2_m	2018-09-07	10:33:00	jon	R41A01dsx_39425 > UAS-y-RNAi	4	4	1
figure_2_m	2018-09-09	08:34:00	jon	R41A01dsx_39425 > UAS-y-RNAi	5	6	0
figure_2_m	2018-09-09	08:42:00	jon	R41A01dsx_39425 > UAS-y-RNAi	5	6	0
figure_2_m	2018-09-09	08:50:00	jon	R41A01dsx_39425 > UAS-y-RNAi	5	6	1
figure_2_m	2018-09-09	08:56:00	jon	R41A01dsx_39425 > UAS-y-RNAi	7	6	1
figure_2_m	2018-09-09	09:02:00	jon	R41A01dsx_39425 > UAS-y-RNAi	7	6	1
figure_2_m	2018-09-09	09:11:00	jon	R41A01dsx_39425 > UAS-y-RNAi	7	5	1
figure_2_m	2018-09-09	09:11:00	jon	R41A01dsx_39425 > UAS-y-RNAi	7	5	1
figure_2_m	2018-09-09	09:21:00	jon	R41A01dsx_39425 > UAS-y-RNAi	7	5	0
figure_2_m	2018-09-09	09:21:00	jon	R41A01dsx_39425 > UAS-y-RNAi	7	5	0
figure_2_m	2018-09-09	09:21:00	jon	R41A01dsx_39425 > UAS-y-RNAi	7	5	1
figure_2_m	2017-09-17	10:02:00	jon	R40F04dsx_50094 > UAS-y-RNAi	5	4	0
figure_2_m	2017-09-17	10:10:00	jon	R40F04dsx_50094 > UAS-y-RNAi	5	4	0
figure_2_m	2017-09-17	10:21:00	jon	R40F04dsx_50094 > UAS-y-RNAi	5	4	1
figure_2_m	2017-09-17	10:32:00	jon	R40F04dsx_50094 > UAS-y-RNAi	5	4	1
figure_2_m	2017-09-17	10:42:00	jon	R40F04dsx_50094 > UAS-y-RNAi	5	4	1
figure_2_m	2017-09-17	11:20:00	jon	R40F04dsx_50094 > UAS-y-RNAi	5	4	1
figure_2_m	2017-09-17	11:40:00	jon	R40F04dsx_50094 > UAS-y-RNAi	5	4	1
figure_2_m	2017-09-17	11:51:00	jon	R40F04dsx_50094 > UAS-y-RNAi	5	4	1
figure_2_m	2018-09-07	10:06:00	jon	R40F04dsx_50094 > UAS-y-RNAi	4	5	1
figure_2_m	2018-09-07	10:09:00	jon	R40F04dsx_50094 > UAS-y-RNAi	4	5	0
figure_2_m	2018-09-07	10:16:00	jon	R40F04dsx_50094 > UAS-y-RNAi	4	5	1
figure_2_m	2018-09-07	10:22:00	jon	R40F04dsx_50094 > UAS-y-RNAi	4	5	1
figure_2_m	2018-09-07	10:27:00	jon	R40F04dsx_50094 > UAS-y-RNAi	4	5	1
figure_2_m	2018-09-07	10:31:00	jon	R40F04dsx_50094 > UAS-y-RNAi	4	4	1
figure_2_m	2018-09-09	08:32:00	jon	R40F04dsx_50094 > UAS-y-RNAi	6	6	1
figure_2_m	2018-09-09	08:39:00	jon	R40F04dsx_50094 > UAS-y-RNAi	5	6	0
figure_2_m	2018-09-09	08:47:00	jon	R40F04dsx_50094 > UAS-y-RNAi	5	6	0
figure_2_m	2018-09-09	08:52:00	jon	R40F04dsx_50094 > UAS-y-RNAi	5	6	1
figure_2_m	2018-09-09	09:00:00	jon	R40F04dsx_50094 > UAS-y-RNAi	7	6	1
figure_2_m	2018-09-09	09:07:00	jon	R40F04dsx_50094 > UAS-y-RNAi	7	5	0
figure_2_m	2018-09-09	09:07:00	jon	R40F04dsx_50094 > UAS-y-RNAi	7	5	0
figure_2_m	2018-09-09	09:16:00	jon	R40F04dsx_50094 > UAS-y-RNAi	7	5	1
figure_2_m	2018-09-09	09:16:00	jon	R40F04dsx_50094 > UAS-y-RNAi	7	5	1
figure_2_m	2017-09-17	10:03:00	jon	R40F03dsx_47355 > UAS-y-RNAi	5	4	1
figure_2_m	2017-09-17	10:11:00	jon	R40F03dsx_47355 > UAS-y-RNAi	5	4	0
figure_2_m	2017-09-17	10:22:00	jon	R40F03dsx_47355 > UAS-y-RNAi	5	4	0
figure_2_m	2017-09-17	10:32:00	jon	R40F03dsx_47355 > UAS-y-RNAi	5	4	0
figure_2_m	2017-09-17	10:43:00	jon	R40F03dsx_47355 > UAS-y-RNAi	5	4	0
figure_2_m	2017-09-17	11:21:00	jon	R40F03dsx_47355 > UAS-y-RNAi	5	4	0
figure_2_m	2017-09-17	11:43:00	jon	R40F03dsx_47355 > UAS-y-RNAi	5	4	0
figure_2_m	2017-09-17	11:52:00	jon	R40F03dsx_47355 > UAS-y-RNAi	5	4	0
figure_2_m	2017-09-17	12:08:00	jon	R40F03dsx_47355 > UAS-y-RNAi	5	4	1
figure_2_m	2017-09-17	12:09:00	jon	R40F03dsx_47355 > UAS-y-RNAi	5	4	0
figure_2_m	2018-09-07	10:06:00	jon	R40F03dsx_47355 > UAS-y-RNAi	5	5	0
figure_2_m	2018-09-07	10:09:00	jon	R40F03dsx_47355 > UAS-y-RNAi	5	5	0
figure_2_m	2018-09-07	10:16:00	jon	R40F03dsx_47355 > UAS-y-RNAi	5	5	0
figure_2_m	2018-09-07	10:23:00	jon	R40F03dsx_47355 > UAS-y-RNAi	4	5	0
figure_2_m	2018-09-07	10:28:00	jon	R40F03dsx_47355 > UAS-y-RNAi	4	5	0
figure_2_m	2018-09-07	10:32:00	jon	R40F03dsx_47355 > UAS-y-RNAi	4	4	0
figure_2_m	2018-09-09	08:33:00	jon	R40F03dsx_47355 > UAS-y-RNAi	6	6	1
figure_2_m	2018-09-09	08:41:00	jon	R40F03dsx_47355 > UAS-y-RNAi	7	6	1
figure_2_m	2018-09-09	08:48:00	jon	R40F03dsx_47355 > UAS-y-RNAi	5	6	0
figure_2_m	2018-09-09	08:55:00	jon	R40F03dsx_47355 > UAS-y-RNAi	5	6	0
figure_2_m	2018-09-09	09:01:00	jon	R40F03dsx_47355 > UAS-y-RNAi	5	6	0
figure_2_m	2018-09-09	09:09:00	jon	R40F03dsx_47355 > UAS-y-RNAi	7	5	0
figure_2_m	2018-09-09	09:09:00	jon	R40F03dsx_47355 > UAS-y-RNAi	7	5	0
figure_2_m	2018-09-09	09:19:00	jon	R40F03dsx_47355 > UAS-y-RNAi	7	5	0
figure_2_m	2018-09-09	09:19:00	jon	R40F03dsx_47355 > UAS-y-RNAi	7	5	0
figure_2_m	2018-09-09	09:19:00	jon	R40F03dsx_47355 > UAS-y-RNAi	7	5	1
figure_2_m	2017-09-17	10:04:00	jon	R40A05dsx_48138 > UAS-y-RNAi	5	4	0
figure_2_m	2017-09-17	10:12:00	jon	R40A05dsx_48138 > UAS-y-RNAi	5	4	1
figure_2_m	2017-09-17	10:23:00	jon	R40A05dsx_48138 > UAS-y-RNAi	5	4	0
figure_2_m	2017-09-17	10:33:00	jon	R40A05dsx_48138 > UAS-y-RNAi	5	4	1
figure_2_m	2017-09-17	10:44:00	jon	R40A05dsx_48138 > UAS-y-RNAi	5	4	1
figure_2_m	2017-09-17	11:22:00	jon	R40A05dsx_48138 > UAS-y-RNAi	5	4	0
figure_2_m	2017-09-17	11:44:00	jon	R40A05dsx_48138 > UAS-y-RNAi	5	4	1
figure_2_m	2017-09-17	11:53:00	jon	R40A05dsx_48138 > UAS-y-RNAi	5	4	0
figure_2_m	2018-09-14	09:49:00	jon	R40A05dsx_48138 > UAS-y-RNAi	5	5	1
figure_2_m	2018-09-14	09:50:00	jon	R40A05dsx_48138 > UAS-y-RNAi	5	5	1
figure_2_m	2018-09-14	09:51:00	jon	R40A05dsx_48138 > UAS-y-RNAi	5	5	0
figure_2_m	2018-09-14	09:52:00	jon	R40A05dsx_48138 > UAS-y-RNAi	5	5	0
figure_2_m	2018-09-14	09:53:00	jon	R40A05dsx_48138 > UAS-y-RNAi	5	5	1
figure_2_m	2018-09-14	09:54:00	jon	R40A05dsx_48138 > UAS-y-RNAi	5	5	0
figure_2_m	2018-09-14	09:55:00	jon	R40A05dsx_48138 > UAS-y-RNAi	5	5	1
figure_2_m	2018-09-14	09:56:00	jon	R40A05dsx_48138 > UAS-y-RNAi	5	5	1
figure_2_m	2018-09-14	09:58:00	jon	R40A05dsx_48138 > UAS-y-RNAi	5	5	1
figure_2_m	2018-09-14	09:58:00	jon	R40A05dsx_48138 > UAS-y-RNAi	5	5	0
figure_2_m	2018-09-14	09:59:00	jon	R40A05dsx_48138 > UAS-y-RNAi	5	5	1
figure_2_m	2018-09-14	10:00:00	jon	R40A05dsx_48138 > UAS-y-RNAi	5	5	0
figure_2_m	2018-09-14	10:00:00	jon	R40A05dsx_48138 > UAS-y-RNAi	5	5	1
figure_2_m	2018-09-14	10:01:00	jon	R40A05dsx_48138 > UAS-y-RNAi	5	5	1
figure_2_m	2018-09-14	10:01:00	jon	R40A05dsx_48138 > UAS-y-RNAi	5	5	0
figure_2_m	2018-09-14	10:02:00	jon	R40A05dsx_48138 > UAS-y-RNAi	5	5	1
figure_2_m	2017-09-17	10:04:00	jon	R39E06dsx_50051 > UAS-y-RNAi	5	4	1
figure_2_m	2017-09-17	10:12:00	jon	R39E06dsx_50051 > UAS-y-RNAi	5	4	0
figure_2_m	2017-09-17	10:23:00	jon	R39E06dsx_50051 > UAS-y-RNAi	5	4	1
figure_2_m	2017-09-17	10:34:00	jon	R39E06dsx_50051 > UAS-y-RNAi	5	4	1
figure_2_m	2017-09-17	10:45:00	jon	R39E06dsx_50051 > UAS-y-RNAi	5	4	1
figure_2_m	2017-09-17	11:24:00	jon	R39E06dsx_50051 > UAS-y-RNAi	5	4	1
figure_2_m	2017-09-17	11:45:00	jon	R39E06dsx_50051 > UAS-y-RNAi	5	4	1
figure_2_m	2017-09-17	11:54:00	jon	R39E06dsx_50051 > UAS-y-RNAi	5	4	1
figure_2_m	2018-09-07	10:08:00	jon	R39E06dsx_50051 > UAS-y-RNAi	5	5	0
figure_2_m	2018-09-07	10:11:00	jon	R39E06dsx_50051 > UAS-y-RNAi	4	5	1
figure_2_m	2018-09-07	10:20:00	jon	R39E06dsx_50051 > UAS-y-RNAi	4	5	1
figure_2_m	2018-09-07	10:26:00	jon	R39E06dsx_50051 > UAS-y-RNAi	4	5	1
figure_2_m	2018-09-07	10:30:00	jon	R39E06dsx_50051 > UAS-y-RNAi	4	5	0
figure_2_m	2018-09-07	10:35:00	jon	R39E06dsx_50051 > UAS-y-RNAi	4	4	1
figure_2_m	2018-09-09	08:36:00	jon	R39E06dsx_50051 > UAS-y-RNAi	6	6	0
figure_2_m	2018-09-09	08:44:00	jon	R39E06dsx_50051 > UAS-y-RNAi	6	6	1
figure_2_m	2018-09-09	08:52:00	jon	R39E06dsx_50051 > UAS-y-RNAi	6	6	1
figure_2_m	2018-09-09	08:59:00	jon	R39E06dsx_50051 > UAS-y-RNAi	6	6	1
figure_2_m	2018-09-09	09:04:00	jon	R39E06dsx_50051 > UAS-y-RNAi	6	6	1
figure_2_m	2018-09-09	09:15:00	jon	R39E06dsx_50051 > UAS-y-RNAi	6	5	1
figure_2_m	2018-09-09	09:15:00	jon	R39E06dsx_50051 > UAS-y-RNAi	6	5	1
figure_2_m	2018-09-09	09:26:00	jon	R39E06dsx_50051 > UAS-y-RNAi	6	5	1
figure_2_m	2018-09-09	09:26:00	jon	R39E06dsx_50051 > UAS-y-RNAi	6	5	0
figure_2_m	2018-09-09	09:26:00	jon	R39E06dsx_50051 > UAS-y-RNAi	6	5	0
figure_2_m	2018-08-29	18:22:00	jon	UAS-y-RNAi / +	5	5	1
figure_2_m	2018-08-29	18:26:00	jon	UAS-y-RNAi / +	5	5	0
figure_2_m	2018-08-29	18:31:00	jon	UAS-y-RNAi / +	5	5	1
figure_2_m	2018-08-29	18:36:00	jon	UAS-y-RNAi / +	5	5	1
figure_2_m	2018-08-29	18:41:00	jon	UAS-y-RNAi / +	5	5	1
figure_2_m	2018-08-29	18:47:00	jon	UAS-y-RNAi / +	5	4	1
figure_2_m	2018-08-29	18:53:00	jon	UAS-y-RNAi / +	5	4	1
figure_2_m	2018-08-31	09:45:00	jon	UAS-y-RNAi / +	6	6	1
figure_2_m	2018-08-31	09:50:00	jon	UAS-y-RNAi / +	6	6	1
figure_2_m	2018-08-31	09:54:00	jon	UAS-y-RNAi / +	6	6	1
figure_2_m	2018-08-31	10:00:00	jon	UAS-y-RNAi / +	6	6	1
figure_2_m	2018-08-31	10:05:00	jon	UAS-y-RNAi / +	6	6	0
figure_2_m	2018-08-31	10:10:00	jon	UAS-y-RNAi / +	6	6	1
figure_2_m	2018-08-31	10:16:00	jon	UAS-y-RNAi / +	6	6	1
figure_2_m	2018-08-31	10:24:00	jon	UAS-y-RNAi / +	6	6	1
figure_2_m	2018-08-31	10:30:00	jon	UAS-y-RNAi / +	6	6	0
figure_2_n	2017-11-04	09:52:00	jon	R42D04_47588_dsx_Gal4 > UAS-y-RNAi	6	6	0
figure_2_n	2017-11-04	09:58:00	jon	R42D04_47588_dsx_Gal4 > UAS-y-RNAi	6	6	1
figure_2_n	2017-11-04	10:04:00	jon	R42D04_47588_dsx_Gal4 > UAS-y-RNAi	6	6	0
figure_2_n	2017-11-04	10:12:00	jon	R42D04_47588_dsx_Gal4 > UAS-y-RNAi	6	6	1
figure_2_n	2017-11-04	10:19:00	jon	R42D04_47588_dsx_Gal4 > UAS-y-RNAi	6	6	0
figure_2_n	2017-11-05	08:21:00	jon	R42D04_47588_dsx_Gal4 > UAS-y-RNAi	6	6	1
figure_2_n	2017-11-05	08:27:00	jon	R42D04_47588_dsx_Gal4 > UAS-y-RNAi	6	6	1
figure_2_n	2017-11-05	08:39:00	jon	R42D04_47588_dsx_Gal4 > UAS-y-RNAi	6	5	1
figure_2_n	2017-11-05	08:47:00	jon	R42D04_47588_dsx_Gal4 > UAS-y-RNAi	6	5	0
figure_2_n	2017-11-05	08:55:00	jon	R42D04_47588_dsx_Gal4 > UAS-y-RNAi	5	5	0
figure_2_n	2017-11-05	09:02:00	jon	R42D04_47588_dsx_Gal4 > UAS-y-RNAi	5	5	1
figure_2_n	2017-11-05	09:15:00	jon	R42D04_47588_dsx_Gal4 > UAS-y-RNAi	5	5	1
figure_2_n	2017-11-05	09:20:00	jon	R42D04_47588_dsx_Gal4 > UAS-y-RNAi	5	5	0
figure_2_n	2017-11-06	08:54:00	jon	R42D04_47588_dsx_Gal4 > UAS-y-RNAi	6	5	1
figure_2_n	2017-11-06	09:02:00	jon	R42D04_47588_dsx_Gal4 > UAS-y-RNAi	6	5	0
figure_2_n	2017-11-06	09:09:00	jon	R42D04_47588_dsx_Gal4 > UAS-y-RNAi	7	5	0
figure_2_n	2017-11-06	09:15:00	jon	R42D04_47588_dsx_Gal4 > UAS-y-RNAi	7	5	0
figure_2_n	2017-11-06	09:26:00	jon	R42D04_47588_dsx_Gal4 > UAS-y-RNAi	7	5	1
figure_2_n	2017-11-06	09:43:00	jon	R42D04_47588_dsx_Gal4 > UAS-y-RNAi	7	5	1
figure_2_n	2017-11-06	09:50:00	jon	R42D04_47588_dsx_Gal4 > UAS-y-RNAi	7	5	0
figure_2_n	2017-11-04	09:53:00	jon	R42D04_47588_dsx_Gal4 / +	5	6	1
figure_2_n	2017-11-04	09:59:00	jon	R42D04_47588_dsx_Gal4 / +	5	6	1
figure_2_n	2017-11-04	10:05:00	jon	R42D04_47588_dsx_Gal4 / +	5	6	1
figure_2_n	2017-11-04	10:13:00	jon	R42D04_47588_dsx_Gal4 / +	5	6	1
figure_2_n	2017-11-04	10:21:00	jon	R42D04_47588_dsx_Gal4 / +	5	6	1
figure_2_n	2017-11-05	08:23:00	jon	R42D04_47588_dsx_Gal4 / +	6	6	1
figure_2_n	2017-11-05	08:28:00	jon	R42D04_47588_dsx_Gal4 / +	5	6	1
figure_2_n	2017-11-05	08:41:00	jon	R42D04_47588_dsx_Gal4 / +	5	5	1
figure_2_n	2017-11-05	08:48:00	jon	R42D04_47588_dsx_Gal4 / +	5	5	1
figure_2_n	2017-11-05	08:56:00	jon	R42D04_47588_dsx_Gal4 / +	5	5	1
figure_2_n	2017-11-05	09:03:00	jon	R42D04_47588_dsx_Gal4 / +	5	5	1
figure_2_n	2017-11-05	09:16:00	jon	R42D04_47588_dsx_Gal4 / +	4	5	1
figure_2_n	2017-11-05	09:21:00	jon	R42D04_47588_dsx_Gal4 / +	4	5	1
figure_2_n	2017-11-06	08:56:00	jon	R42D04_47588_dsx_Gal4 / +	5	5	1
figure_2_n	2017-11-06	09:03:00	jon	R42D04_47588_dsx_Gal4 / +	5	5	1
figure_2_n	2017-11-06	09:11:00	jon	R42D04_47588_dsx_Gal4 / +	5	5	1
figure_2_n	2017-11-06	09:16:00	jon	R42D04_47588_dsx_Gal4 / +	5	5	1
figure_2_n	2017-11-06	09:27:00	jon	R42D04_47588_dsx_Gal4 / +	5	5	1
figure_2_n	2017-11-06	09:51:00	jon	R42D04_47588_dsx_Gal4 / +	5	5	1
figure_2_n	2017-11-04	09:54:00	jon	UAS-y-RNAi / +	5	6	1
figure_2_n	2017-11-04	10:00:00	jon	UAS-y-RNAi / +	5	6	1
figure_2_n	2017-11-04	10:07:00	jon	UAS-y-RNAi / +	5	6	1
figure_2_n	2017-11-04	10:14:00	jon	UAS-y-RNAi / +	5	6	1
figure_2_n	2017-11-04	10:22:00	jon	UAS-y-RNAi / +	5	6	1
figure_2_n	2017-11-05	08:23:00	jon	UAS-y-RNAi / +	6	6	1
figure_2_n	2017-11-05	08:29:00	jon	UAS-y-RNAi / +	6	5	1
figure_2_n	2017-11-05	08:42:00	jon	UAS-y-RNAi / +	6	5	1
figure_2_n	2017-11-05	08:50:00	jon	UAS-y-RNAi / +	5	5	1
figure_2_n	2017-11-05	08:57:00	jon	UAS-y-RNAi / +	5	5	1
figure_2_n	2017-11-05	09:04:00	jon	UAS-y-RNAi / +	5	5	1
figure_2_n	2017-11-05	09:16:00	jon	UAS-y-RNAi / +	5	5	1
figure_2_n	2017-11-05	09:22:00	jon	UAS-y-RNAi / +	5	5	1
figure_2_n	2017-11-06	08:57:00	jon	UAS-y-RNAi / +	6	5	1
figure_2_n	2017-11-06	09:04:00	jon	UAS-y-RNAi / +	6	5	1
figure_2_n	2017-11-06	09:12:00	jon	UAS-y-RNAi / +	6	5	1
figure_2_n	2017-11-06	09:17:00	jon	UAS-y-RNAi / +	6	5	1
figure_2_n	2017-11-06	09:28:00	jon	UAS-y-RNAi / +	6	5	1
figure_2_n	2017-11-06	09:59:00	jon	UAS-y-RNAi / +	6	5	1
figure_2_n	2017-11-04	09:56:00	jon	R40F03_47355_dsx_Gal4 > UAS-y-RNAi	5	6	0
figure_2_n	2017-11-04	10:02:00	jon	R40F03_47355_dsx_Gal4 > UAS-y-RNAi	5	6	1
figure_2_n	2017-11-04	10:10:00	jon	R40F03_47355_dsx_Gal4 > UAS-y-RNAi	5	5	1
figure_2_n	2017-11-04	10:16:00	jon	R40F03_47355_dsx_Gal4 > UAS-y-RNAi	5	5	1
figure_2_n	2017-11-04	10:24:00	jon	R40F03_47355_dsx_Gal4 > UAS-y-RNAi	5	5	1
figure_2_n	2017-11-05	08:25:00	jon	R40F03_47355_dsx_Gal4 > UAS-y-RNAi	6	6	1
figure_2_n	2017-11-05	08:31:00	jon	R40F03_47355_dsx_Gal4 > UAS-y-RNAi	6	5	1
figure_2_n	2017-11-05	08:45:00	jon	R40F03_47355_dsx_Gal4 > UAS-y-RNAi	6	5	1
figure_2_n	2017-11-05	08:53:00	jon	R40F03_47355_dsx_Gal4 > UAS-y-RNAi	6	5	1
figure_2_n	2017-11-05	09:00:00	jon	R40F03_47355_dsx_Gal4 > UAS-y-RNAi	6	5	1
figure_2_n	2017-11-05	09:07:00	jon	R40F03_47355_dsx_Gal4 > UAS-y-RNAi	6	5	1
figure_2_n	2017-11-05	09:18:00	jon	R40F03_47355_dsx_Gal4 > UAS-y-RNAi	6	5	1
figure_2_n	2017-11-05	09:24:00	jon	R40F03_47355_dsx_Gal4 > UAS-y-RNAi	6	5	1
figure_2_n	2017-11-06	09:00:00	jon	R40F03_47355_dsx_Gal4 > UAS-y-RNAi	5	5	1
figure_2_n	2017-11-06	09:06:00	jon	R40F03_47355_dsx_Gal4 > UAS-y-RNAi	5	5	0
figure_2_n	2017-11-06	09:13:00	jon	R40F03_47355_dsx_Gal4 > UAS-y-RNAi	6	5	1
figure_2_n	2017-11-06	09:19:00	jon	R40F03_47355_dsx_Gal4 > UAS-y-RNAi	6	5	1
figure_2_n	2017-11-06	09:45:00	jon	R40F03_47355_dsx_Gal4 > UAS-y-RNAi	6	5	1
figure_2_n	2017-11-06	09:53:00	jon	R40F03_47355_dsx_Gal4 > UAS-y-RNAi	6	5	1
figure_2_n	2017-11-06	10:00:00	jon	R40F03_47355_dsx_Gal4 > UAS-y-RNAi	6	5	1
figure_2_n	2017-11-04	09:57:00	jon	R40F03_47355_dsx_Gal4 / +	5	6	1
figure_2_n	2017-11-04	10:03:00	jon	R40F03_47355_dsx_Gal4 / +	5	6	1
figure_2_n	2017-11-04	10:11:00	jon	R40F03_47355_dsx_Gal4 / +	5	5	1
figure_2_n	2017-11-04	10:17:00	jon	R40F03_47355_dsx_Gal4 / +	5	5	1
figure_2_n	2017-11-04	10:25:00	jon	R40F03_47355_dsx_Gal4 / +	5	5	1
figure_2_n	2017-11-05	08:26:00	jon	R40F03_47355_dsx_Gal4 / +	6	6	1
figure_2_n	2017-11-05	08:32:00	jon	R40F03_47355_dsx_Gal4 / +	6	5	1
figure_2_n	2017-11-05	08:45:00	jon	R40F03_47355_dsx_Gal4 / +	5	5	1
figure_2_n	2017-11-05	08:54:00	jon	R40F03_47355_dsx_Gal4 / +	5	5	1
figure_2_n	2017-11-05	09:01:00	jon	R40F03_47355_dsx_Gal4 / +	5	5	1
figure_2_n	2017-11-05	09:08:00	jon	R40F03_47355_dsx_Gal4 / +	5	5	1
figure_2_n	2017-11-05	09:19:00	jon	R40F03_47355_dsx_Gal4 / +	5	5	1
figure_2_n	2017-11-05	09:26:00	jon	R40F03_47355_dsx_Gal4 / +	5	5	1
figure_2_n	2017-11-06	09:01:00	jon	R40F03_47355_dsx_Gal4 / +	5	5	1
figure_2_n	2017-11-06	09:08:00	jon	R40F03_47355_dsx_Gal4 / +	5	5	1
figure_2_n	2017-11-06	09:14:00	jon	R40F03_47355_dsx_Gal4 / +	5	5	1
figure_2_n	2017-11-06	09:20:00	jon	R40F03_47355_dsx_Gal4 / +	5	5	1
figure_2_n	2017-11-06	09:46:00	jon	R40F03_47355_dsx_Gal4 / +	5	5	1
figure_2_n	2017-11-06	09:54:00	jon	R40F03_47355_dsx_Gal4 / +	5	5	1
figure_2_n	2017-11-06	10:01:00	jon	R40F03_47355_dsx_Gal4 / +	5	5	1
figure_3_p	2018-05-24	19:14:00	jon	nsyb-Gal80; R42D04_47588_DSX_Gal4 > UAS-yellow-RNAi	6	5	0
figure_3_p	2018-05-24	19:16:00	jon	nsyb-Gal80; R42D04_47588_DSX_Gal4 > UAS-yellow-RNAi	6	5	0
figure_3_p	2018-05-24	19:19:00	jon	nsyb-Gal80; R42D04_47588_DSX_Gal4 > UAS-yellow-RNAi	5	5	1
figure_3_p	2018-05-24	19:22:00	jon	nsyb-Gal80; R42D04_47588_DSX_Gal4 > UAS-yellow-RNAi	5	5	0
figure_3_p	2018-05-24	19:25:00	jon	nsyb-Gal80; R42D04_47588_DSX_Gal4 > UAS-yellow-RNAi	5	5	0
figure_3_p	2018-05-24	19:28:00	jon	nsyb-Gal80; R42D04_47588_DSX_Gal4 > UAS-yellow-RNAi	5	5	0
figure_3_p	2018-05-24	19:31:00	jon	nsyb-Gal80; R42D04_47588_DSX_Gal4 > UAS-yellow-RNAi	5	5	1
figure_3_p	2018-05-24	19:35:00	jon	nsyb-Gal80; R42D04_47588_DSX_Gal4 > UAS-yellow-RNAi	5	5	0
figure_3_p	2018-05-24	19:37:00	jon	nsyb-Gal80; R42D04_47588_DSX_Gal4 > UAS-yellow-RNAi	4	5	1
figure_3_p	2018-05-24	19:41:00	jon	nsyb-Gal80; R42D04_47588_DSX_Gal4 > UAS-yellow-RNAi	4	5	0
figure_3_p	2018-05-24	19:44:00	jon	nsyb-Gal80; R42D04_47588_DSX_Gal4 > UAS-yellow-RNAi	4	5	0
figure_3_p	2018-05-24	19:45:00	jon	nsyb-Gal80; R42D04_47588_DSX_Gal4 > UAS-yellow-RNAi	4	5	0
figure_3_p	2018-05-24	19:15:00	jon	nsyb-Gal80; R42D04_47588_DSX_Gal4 / +	6	5	1
figure_3_p	2018-05-24	19:17:00	jon	nsyb-Gal80; R42D04_47588_DSX_Gal4 / +	6	5	1
figure_3_p	2018-05-24	19:20:00	jon	nsyb-Gal80; R42D04_47588_DSX_Gal4 / +	6	5	1
figure_3_p	2018-05-24	19:23:00	jon	nsyb-Gal80; R42D04_47588_DSX_Gal4 / +	6	5	1
figure_3_p	2018-05-24	19:26:00	jon	nsyb-Gal80; R42D04_47588_DSX_Gal4 / +	6	5	1
figure_3_p	2018-05-24	19:29:00	jon	nsyb-Gal80; R42D04_47588_DSX_Gal4 / +	6	5	1
figure_3_p	2018-05-24	19:30:00	jon	nsyb-Gal80; R42D04_47588_DSX_Gal4 / +	4	5	1
figure_3_p	2018-05-24	19:36:00	jon	nsyb-Gal80; R42D04_47588_DSX_Gal4 / +	4	5	1
figure_3_p	2018-05-24	19:38:00	jon	nsyb-Gal80; R42D04_47588_DSX_Gal4 / +	4	5	1
figure_3_p	2018-05-24	19:16:00	jon	UAS-y-RNAi / +	6	5	1
figure_3_p	2018-05-24	19:18:00	jon	UAS-y-RNAi / +	6	5	1
figure_3_p	2018-05-24	19:21:00	jon	UAS-y-RNAi / +	6	5	1
figure_3_p	2018-05-24	19:24:00	jon	UAS-y-RNAi / +	5	5	1
figure_3_p	2018-05-24	19:27:00	jon	UAS-y-RNAi / +	5	5	1
figure_3_p	2018-05-24	19:30:00	jon	UAS-y-RNAi / +	5	5	0
figure_3_p	2018-05-24	19:34:00	jon	UAS-y-RNAi / +	5	5	1
figure_3_p	2018-05-24	19:36:00	jon	UAS-y-RNAi / +	5	5	1
figure_3_p	2018-05-24	19:39:00	jon	UAS-y-RNAi / +	5	5	1
figure_3_p	2018-05-24	19:43:00	jon	UAS-y-RNAi / +	4	5	1
figure_3_p	2018-05-24	19:44:00	jon	UAS-y-RNAi / +	4	5	0
figure_3_p	2018-05-24	19:46:00	jon	UAS-y-RNAi / +	4	5	0
figure_4_c	2018-04-28	19:04:00	jon	R42D04_47588_Gal4 > UAS-laccasse2-RNAi_(KK101687)	6	6	0
figure_4_c	2018-04-28	19:08:00	jon	R42D04_47588_Gal4 > UAS-laccasse2-RNAi_(KK101687)	6	6	0
figure_4_c	2018-04-28	19:11:00	jon	R42D04_47588_Gal4 > UAS-laccasse2-RNAi_(KK101687)	6	5	0
figure_4_c	2018-04-28	19:15:00	jon	R42D04_47588_Gal4 > UAS-laccasse2-RNAi_(KK101687)	6	5	0
figure_4_c	2018-04-28	19:18:00	jon	R42D04_47588_Gal4 > UAS-laccasse2-RNAi_(KK101687)	6	5	0
figure_4_c	2018-04-28	19:21:00	jon	R42D04_47588_Gal4 > UAS-laccasse2-RNAi_(KK101687)	6	5	0
figure_4_c	2018-04-28	19:24:00	jon	R42D04_47588_Gal4 > UAS-laccasse2-RNAi_(KK101687)	6	5	0
figure_4_c	2018-04-28	19:29:00	jon	R42D04_47588_Gal4 > UAS-laccasse2-RNAi_(KK101687)	6	5	0
figure_4_c	2018-04-28	19:32:00	jon	R42D04_47588_Gal4 > UAS-laccasse2-RNAi_(KK101687)	6	5	0
figure_4_c	2018-04-28	19:36:00	jon	R42D04_47588_Gal4 > UAS-laccasse2-RNAi_(KK101687)	6	5	0
figure_4_c	2018-04-29	18:38:00	jon	R42D04_47588_Gal4 > UAS-laccasse2-RNAi_(KK101687)	6	6	0
figure_4_c	2018-04-29	18:42:00	jon	R42D04_47588_Gal4 > UAS-laccasse2-RNAi_(KK101687)	6	6	0
figure_4_c	2018-04-29	18:45:00	jon	R42D04_47588_Gal4 > UAS-laccasse2-RNAi_(KK101687)	6	6	0
figure_4_c	2018-04-29	18:49:00	jon	R42D04_47588_Gal4 > UAS-laccasse2-RNAi_(KK101687)	6	6	0
figure_4_c	2018-04-29	18:54:00	jon	R42D04_47588_Gal4 > UAS-laccasse2-RNAi_(KK101687)	6	6	0
figure_4_c	2018-04-29	18:57:00	jon	R42D04_47588_Gal4 > UAS-laccasse2-RNAi_(KK101687)	6	6	0
figure_4_c	2018-04-29	19:01:00	jon	R42D04_47588_Gal4 > UAS-laccasse2-RNAi_(KK101687)	6	6	1
figure_4_c	2018-04-29	19:05:00	jon	R42D04_47588_Gal4 > UAS-laccasse2-RNAi_(KK101687)	6	6	0
figure_4_c	2018-04-28	19:06:00	jon	R42D04_47588_Gal4 / +	6	6	1
figure_4_c	2018-04-28	19:09:00	jon	R42D04_47588_Gal4 / +	6	6	1
figure_4_c	2018-04-28	19:12:00	jon	R42D04_47588_Gal4 / +	6	5	1
figure_4_c	2018-04-28	19:16:00	jon	R42D04_47588_Gal4 / +	6	5	1
figure_4_c	2018-04-28	19:19:00	jon	R42D04_47588_Gal4 / +	6	5	1
figure_4_c	2018-04-28	19:22:00	jon	R42D04_47588_Gal4 / +	6	5	1
figure_4_c	2018-04-28	19:26:00	jon	R42D04_47588_Gal4 / +	6	5	1
figure_4_c	2018-04-28	19:30:00	jon	R42D04_47588_Gal4 / +	6	5	1
figure_4_c	2018-04-28	19:33:00	jon	R42D04_47588_Gal4 / +	6	5	1
figure_4_c	2018-04-28	19:36:00	jon	R42D04_47588_Gal4 / +	6	5	0
figure_4_c	2018-04-29	18:40:00	jon	R42D04_47588_Gal4 / +	6	6	1
figure_4_c	2018-04-29	18:43:00	jon	R42D04_47588_Gal4 / +	6	6	1
figure_4_c	2018-04-29	18:47:00	jon	R42D04_47588_Gal4 / +	6	6	1
figure_4_c	2018-04-29	18:51:00	jon	R42D04_47588_Gal4 / +	6	6	1
figure_4_c	2018-04-29	18:55:00	jon	R42D04_47588_Gal4 / +	6	6	1
figure_4_c	2018-04-29	18:58:00	jon	R42D04_47588_Gal4 / +	6	6	1
figure_4_c	2018-04-29	19:03:00	jon	R42D04_47588_Gal4 / +	6	6	1
figure_4_c	2018-04-29	19:06:00	jon	R42D04_47588_Gal4 / +	6	6	1
figure_4_c	2018-04-28	19:07:00	jon	UAS-laccasse2-RNAi_(KK101687) / +	6	6	0
figure_4_c	2018-04-28	19:10:00	jon	UAS-laccasse2-RNAi_(KK101687) / +	6	6	0
figure_4_c	2018-04-28	19:13:00	jon	UAS-laccasse2-RNAi_(KK101687) / +	6	5	1
figure_4_c	2018-04-28	19:17:00	jon	UAS-laccasse2-RNAi_(KK101687) / +	6	5	1
figure_4_c	2018-04-28	19:20:00	jon	UAS-laccasse2-RNAi_(KK101687) / +	6	5	1
figure_4_c	2018-04-28	19:24:00	jon	UAS-laccasse2-RNAi_(KK101687) / +	6	5	1
figure_4_c	2018-04-28	19:27:00	jon	UAS-laccasse2-RNAi_(KK101687) / +	6	5	1
figure_4_c	2018-04-28	19:31:00	jon	UAS-laccasse2-RNAi_(KK101687) / +	6	5	0
figure_4_c	2018-04-28	19:34:00	jon	UAS-laccasse2-RNAi_(KK101687) / +	6	5	1
figure_4_c	2018-04-28	19:38:00	jon	UAS-laccasse2-RNAi_(KK101687) / +	6	5	1
figure_4_c	2018-04-29	18:41:00	jon	UAS-laccasse2-RNAi_(KK101687) / +	6	6	1
figure_4_c	2018-04-29	18:44:00	jon	UAS-laccasse2-RNAi_(KK101687) / +	6	6	1
figure_4_c	2018-04-29	18:48:00	jon	UAS-laccasse2-RNAi_(KK101687) / +	7	6	1
figure_4_c	2018-04-29	18:53:00	jon	UAS-laccasse2-RNAi_(KK101687) / +	7	6	1
figure_4_c	2018-04-29	18:56:00	jon	UAS-laccasse2-RNAi_(KK101687) / +	7	6	1
figure_4_c	2018-04-29	18:59:00	jon	UAS-laccasse2-RNAi_(KK101687) / +	7	6	1
figure_4_c	2018-04-29	19:02:00	jon	UAS-laccasse2-RNAi_(KK101687) / +	7	6	1
figure_4_c	2018-04-29	19:07:00	jon	UAS-laccasse2-RNAi_(KK101687) / +	7	6	1
supp_figure_s1_a	2016-09-05	09:46:00	daayun	dsxGAL4 > UAS-yellow-RNAi	5	5	1
supp_figure_s1_a	2016-09-08	09:21:00	daayun	dsxGAL4 > UAS-yellow-RNAi	4	4	0
supp_figure_s1_a	2016-09-11	09:31:00	daayun	dsxGAL4 > UAS-yellow-RNAi	5	5	1
supp_figure_s1_a	2016-09-11	09:36:00	daayun	dsxGAL4 > UAS-yellow-RNAi	4	4	0
supp_figure_s1_a	2016-09-11	09:39:00	daayun	dsxGAL4 > UAS-yellow-RNAi	4	4	1
supp_figure_s1_a	2016-09-15	09:07:00	daayun	dsxGAL4 > UAS-yellow-RNAi	6	6	0
supp_figure_s1_a	2016-09-15	09:08:00	daayun	dsxGAL4 > UAS-yellow-RNAi	6	6	0
supp_figure_s1_a	2016-09-15	09:09:00	daayun	dsxGAL4 > UAS-yellow-RNAi	6	6	0
supp_figure_s1_a	2016-09-15	09:17:00	daayun	dsxGAL4 > UAS-yellow-RNAi	5	5	0
supp_figure_s1_a	2016-09-15	09:24:00	daayun	dsxGAL4 > UAS-yellow-RNAi	5	5	0
supp_figure_s1_a	2016-09-15	09:29:00	daayun	dsxGAL4 > UAS-yellow-RNAi	5	5	0
supp_figure_s1_a	2016-09-17	09:41:00	daayun	dsxGAL4 > UAS-yellow-RNAi	6	6	1
supp_figure_s1_a	2016-09-17	09:46:00	daayun	dsxGAL4 > UAS-yellow-RNAi	6	6	0
supp_figure_s1_a	2016-09-17	09:50:00	daayun	dsxGAL4 > UAS-yellow-RNAi	6	6	0
supp_figure_s1_a	2016-09-17	09:55:00	daayun	dsxGAL4 > UAS-yellow-RNAi	6	6	0
supp_figure_s1_a	2016-09-17	09:59:00	daayun	dsxGAL4 > UAS-yellow-RNAi	6	6	1
supp_figure_s1_a	2016-09-17	10:04:00	daayun	dsxGAL4 > UAS-yellow-RNAi	6	6	0
supp_figure_s1_a	2016-09-17	10:12:00	daayun	dsxGAL4 > UAS-yellow-RNAi	5	5	1
supp_figure_s1_a	2016-09-17	10:17:00	daayun	dsxGAL4 > UAS-yellow-RNAi	5	5	0
supp_figure_s1_a	2016-09-20	09:25:00	daayun	dsxGAL4 > UAS-yellow-RNAi	5	5	1
supp_figure_s1_a	2016-09-20	09:30:00	daayun	dsxGAL4 > UAS-yellow-RNAi	5	5	1
supp_figure_s1_a	2016-09-20	09:34:00	daayun	dsxGAL4 > UAS-yellow-RNAi	5	5	0
supp_figure_s1_a	2016-09-20	09:43:00	daayun	dsxGAL4 > UAS-yellow-RNAi	4	4	0
supp_figure_s1_a	2016-09-24	09:31:00	daayun	dsxGAL4 > UAS-yellow-RNAi	6	6	0
supp_figure_s1_a	2016-09-24	09:37:00	daayun	dsxGAL4 > UAS-yellow-RNAi	6	6	0
supp_figure_s1_a	2016-09-24	09:42:00	daayun	dsxGAL4 > UAS-yellow-RNAi	5	5	0
supp_figure_s1_a	2016-09-24	09:46:00	daayun	dsxGAL4 > UAS-yellow-RNAi	5	5	1
supp_figure_s1_a	2016-09-24	09:50:00	daayun	dsxGAL4 > UAS-yellow-RNAi	5	5	1
supp_figure_s1_a	2016-09-05	09:44:00	daayun	dsxGAL4 / +	5	5	1
supp_figure_s1_a	2016-09-05	09:50:00	daayun	dsxGAL4 / +	5	5	1
supp_figure_s1_a	2016-09-05	09:54:00	daayun	dsxGAL4 / +	5	5	1
supp_figure_s1_a	2016-09-05	09:59:00	daayun	dsxGAL4 / +	5	5	1
supp_figure_s1_a	2016-09-05	10:03:00	daayun	dsxGAL4 / +	5	5	1
supp_figure_s1_a	2016-09-05	10:06:00	daayun	dsxGAL4 / +	4	4	1
supp_figure_s1_a	2016-09-08	09:17:00	daayun	dsxGAL4 / +	6	6	1
supp_figure_s1_a	2016-09-08	09:23:00	daayun	dsxGAL4 / +	5	5	1
supp_figure_s1_a	2016-09-08	09:27:00	daayun	dsxGAL4 / +	4	4	1
supp_figure_s1_a	2016-09-08	09:29:00	daayun	dsxGAL4 / +	4	4	1
supp_figure_s1_a	2016-09-08	09:32:00	daayun	dsxGAL4 / +	4	4	1
supp_figure_s1_a	2016-09-08	09:33:00	daayun	dsxGAL4 / +	4	4	1
supp_figure_s1_a	2016-09-08	09:34:00	daayun	dsxGAL4 / +	4	4	1
supp_figure_s1_a	2016-09-08	09:35:00	daayun	dsxGAL4 / +	4	4	1
supp_figure_s1_a	2016-09-11	09:30:00	daayun	dsxGAL4 / +	5	5	1
supp_figure_s1_a	2016-09-11	09:35:00	daayun	dsxGAL4 / +	5	5	1
supp_figure_s1_a	2016-09-11	09:38:00	daayun	dsxGAL4 / +	5	5	1
supp_figure_s1_a	2016-09-11	09:42:00	daayun	dsxGAL4 / +	4	4	1
supp_figure_s1_a	2016-09-11	09:44:00	daayun	dsxGAL4 / +	4	4	1
supp_figure_s1_a	2016-09-11	09:46:00	daayun	dsxGAL4 / +	4	4	1
supp_figure_s1_a	2016-09-15	09:08:00	daayun	dsxGAL4 / +	6	6	1
supp_figure_s1_a	2016-09-15	09:14:00	daayun	dsxGAL4 / +	5	5	0
supp_figure_s1_a	2016-09-15	09:16:00	daayun	dsxGAL4 / +	5	5	1
supp_figure_s1_a	2016-09-17	09:40:00	daayun	dsxGAL4 / +	6	6	1
supp_figure_s1_a	2016-09-17	09:44:00	daayun	dsxGAL4 / +	5	5	1
supp_figure_s1_a	2016-09-17	09:49:00	daayun	dsxGAL4 / +	5	5	0
supp_figure_s1_a	2016-09-17	09:54:00	daayun	dsxGAL4 / +	5	5	0
supp_figure_s1_a	2016-09-17	09:58:00	daayun	dsxGAL4 / +	5	5	0
supp_figure_s1_a	2016-09-17	10:03:00	daayun	dsxGAL4 / +	4	4	0
supp_figure_s1_a	2016-09-17	10:08:00	daayun	dsxGAL4 / +	4	4	0
supp_figure_s1_a	2016-09-17	10:16:00	daayun	dsxGAL4 / +	4	4	0
supp_figure_s1_a	2016-09-17	10:20:00	daayun	dsxGAL4 / +	4	4	1
supp_figure_s1_a	2016-09-17	10:23:00	daayun	dsxGAL4 / +	4	4	0
supp_figure_s1_a	2016-09-17	10:26:00	daayun	dsxGAL4 / +	4	4	0
supp_figure_s1_a	2016-09-20	09:23:00	daayun	dsxGAL4 / +	6	6	1
supp_figure_s1_a	2016-09-20	09:29:00	daayun	dsxGAL4 / +	6	6	1
supp_figure_s1_a	2016-09-20	09:34:00	daayun	dsxGAL4 / +	6	6	1
supp_figure_s1_a	2016-09-20	09:37:00	daayun	dsxGAL4 / +	6	6	1
supp_figure_s1_a	2016-09-20	09:41:00	daayun	dsxGAL4 / +	5	5	0
supp_figure_s1_a	2016-09-20	09:48:00	daayun	dsxGAL4 / +	4	4	0
supp_figure_s1_a	2016-09-20	09:51:00	daayun	dsxGAL4 / +	4	4	1
supp_figure_s1_a	2016-09-24	09:28:00	daayun	dsxGAL4 / +	6	6	1
supp_figure_s1_a	2016-09-24	09:32:00	daayun	dsxGAL4 / +	6	6	1
supp_figure_s1_a	2016-09-24	09:41:00	daayun	dsxGAL4 / +	5	5	1
supp_figure_s1_a	2016-09-24	09:45:00	daayun	dsxGAL4 / +	5	5	1
supp_figure_s1_a	2016-09-24	09:49:00	daayun	dsxGAL4 / +	5	5	1
supp_figure_s1_a	2016-09-05	09:43:00	daayun	UAS-y-RNAi / +	6	6	1
supp_figure_s1_a	2016-09-05	09:48:00	daayun	UAS-y-RNAi / +	6	6	1
supp_figure_s1_a	2016-09-05	09:53:00	daayun	UAS-y-RNAi / +	6	6	1
supp_figure_s1_a	2016-09-05	09:58:00	daayun	UAS-y-RNAi / +	5	5	1
supp_figure_s1_a	2016-09-05	10:02:00	daayun	UAS-y-RNAi / +	5	6	1
supp_figure_s1_a	2016-09-05	10:05:00	daayun	UAS-y-RNAi / +	5	6	1
supp_figure_s1_a	2016-09-05	10:11:00	daayun	UAS-y-RNAi / +	5	6	1
supp_figure_s1_a	2016-09-05	10:13:00	daayun	UAS-y-RNAi / +	4	4	1
supp_figure_s1_a	2016-09-05	10:17:00	daayun	UAS-y-RNAi / +	4	4	1
supp_figure_s1_a	2016-09-08	09:19:00	daayun	UAS-y-RNAi / +	4	4	1
supp_figure_s1_a	2016-09-08	09:24:00	daayun	UAS-y-RNAi / +	4	4	1
supp_figure_s1_a	2016-09-08	09:30:00	daayun	UAS-y-RNAi / +	4	4	1
supp_figure_s1_a	2016-09-11	09:29:00	daayun	UAS-y-RNAi / +	5	5	1
supp_figure_s1_a	2016-09-11	09:34:00	daayun	UAS-y-RNAi / +	5	5	1
supp_figure_s1_a	2016-09-15	09:11:00	daayun	UAS-y-RNAi / +	5	5	1
supp_figure_s1_a	2016-09-15	09:13:00	daayun	UAS-y-RNAi / +	5	5	1
supp_figure_s1_a	2016-09-15	09:15:00	daayun	UAS-y-RNAi / +	5	5	1
supp_figure_s1_a	2016-09-15	09:19:00	daayun	UAS-y-RNAi / +	5	5	1
supp_figure_s1_a	2016-09-15	09:23:00	daayun	UAS-y-RNAi / +	5	5	0
supp_figure_s1_a	2016-09-17	09:39:00	daayun	UAS-y-RNAi / +	6	6	1
supp_figure_s1_a	2016-09-17	09:43:00	daayun	UAS-y-RNAi / +	6	6	1
supp_figure_s1_a	2016-09-17	09:48:00	daayun	UAS-y-RNAi / +	6	6	0
supp_figure_s1_a	2016-09-17	09:53:00	daayun	UAS-y-RNAi / +	6	6	0
supp_figure_s1_a	2016-09-17	09:57:00	daayun	UAS-y-RNAi / +	6	6	1
supp_figure_s1_a	2016-09-17	10:01:00	daayun	UAS-y-RNAi / +	6	6	1
supp_figure_s1_a	2016-09-17	10:07:00	daayun	UAS-y-RNAi / +	5	5	0
supp_figure_s1_a	2016-09-17	10:15:00	daayun	UAS-y-RNAi / +	5	5	1
supp_figure_s1_a	2016-09-17	10:19:00	daayun	UAS-y-RNAi / +	5	5	1
supp_figure_s1_a	2016-09-17	10:22:00	daayun	UAS-y-RNAi / +	5	5	0
supp_figure_s1_a	2016-09-17	10:25:00	daayun	UAS-y-RNAi / +	4	4	0
supp_figure_s1_a	2016-09-20	09:22:00	daayun	UAS-y-RNAi / +	6	6	1
supp_figure_s1_a	2016-09-20	09:28:00	daayun	UAS-y-RNAi / +	6	6	1
supp_figure_s1_a	2016-09-20	09:36:00	daayun	UAS-y-RNAi / +	5	5	0
supp_figure_s1_a	2016-09-20	09:40:00	daayun	UAS-y-RNAi / +	5	5	0
supp_figure_s1_a	2016-09-20	09:47:00	daayun	UAS-y-RNAi / +	4	4	0
supp_figure_s1_a	2016-09-20	09:50:00	daayun	UAS-y-RNAi / +	4	4	1
supp_figure_s1_a	2016-09-24	09:29:00	daayun	UAS-y-RNAi / +	6	6	1
supp_figure_s1_a	2016-09-24	09:33:00	daayun	UAS-y-RNAi / +	6	6	1
supp_figure_s1_a	2016-09-24	09:38:00	daayun	UAS-y-RNAi / +	6	6	1
supp_figure_s1_a	2016-09-24	09:43:00	daayun	UAS-y-RNAi / +	5	5	1
supp_figure_s1_a	2016-09-24	09:47:00	daayun	UAS-y-RNAi / +	5	5	1
supp_figure_s1_b	2017-02-07	08:54:00	jon	dsxGAL4/+, y1	6	6	0
supp_figure_s1_b	2017-02-07	08:57:00	jon	dsxGAL4/+, y1	6	6	0
supp_figure_s1_b	2017-02-07	09:01:00	jon	dsxGAL4/+, y1	6	6	0
supp_figure_s1_b	2017-02-07	09:05:00	jon	dsxGAL4/+, y1	5	5	0
supp_figure_s1_b	2017-02-07	09:08:00	jon	dsxGAL4/+, y1	5	5	0
supp_figure_s1_b	2017-02-07	09:11:00	jon	dsxGAL4/+, y1	5	5	1
supp_figure_s1_b	2017-02-07	09:16:00	jon	dsxGAL4/+, y1	4	4	0
supp_figure_s1_b	2017-02-07	09:19:00	jon	dsxGAL4/+, y1	4	4	0
supp_figure_s1_b	2017-02-07	09:22:00	jon	dsxGAL4/+, y1	4	4	0
supp_figure_s1_b	2017-02-07	09:25:00	jon	dsxGAL4/+, y1	4	4	0
supp_figure_s1_b	2017-02-15	09:00:00	jon	dsxGAL4/+, y1	4	4	0
supp_figure_s1_b	2017-02-15	09:04:00	jon	dsxGAL4/+, y1	4	4	0
supp_figure_s1_b	2017-02-15	09:08:00	jon	dsxGAL4/+, y1	4	4	0
supp_figure_s1_b	2017-02-15	09:12:00	jon	dsxGAL4/+, y1	5	5	0
supp_figure_s1_b	2017-02-15	09:15:00	jon	dsxGAL4/+, y1	4	4	0
supp_figure_s1_b	2017-02-15	09:19:00	jon	dsxGAL4/+, y1	4	4	0
supp_figure_s1_b	2017-02-20	09:23:00	jon	dsxGAL4/+, y1	6	6	0
supp_figure_s1_b	2017-02-20	09:26:00	jon	dsxGAL4/+, y1	6	6	0
supp_figure_s1_b	2017-02-20	09:30:00	jon	dsxGAL4/+, y1	6	6	1
supp_figure_s1_b	2017-02-20	09:32:00	jon	dsxGAL4/+, y1	6	6	0
supp_figure_s1_b	2017-02-20	09:33:00	jon	dsxGAL4/+, y1	6	6	1
supp_figure_s1_b	2017-02-20	09:34:00	jon	dsxGAL4/+, y1	6	6	0
supp_figure_s1_b	2017-02-22	09:10:00	jon	dsxGAL4/+, y1	4	4	0
supp_figure_s1_b	2017-02-22	09:14:00	jon	dsxGAL4/+, y1	4	4	1
supp_figure_s1_b	2017-02-22	09:18:00	jon	dsxGAL4/+, y1	4	4	0
supp_figure_s1_b	2017-02-22	09:21:00	jon	dsxGAL4/+, y1	4	4	0
supp_figure_s1_b	2017-02-24	09:09:00	jon	dsxGAL4/+, y1	5	5	0
supp_figure_s1_b	2017-02-24	09:12:00	jon	dsxGAL4/+, y1	5	5	0
supp_figure_s1_b	2017-02-24	09:15:00	jon	dsxGAL4/+, y1	5	5	0
supp_figure_s1_b	2017-02-24	09:20:00	jon	dsxGAL4/+, y1	4	4	1
supp_figure_s1_b	2017-02-07	08:56:00	jon	dsxGAL4/UAS-yellow, y1	6	6	1
supp_figure_s1_b	2017-02-07	08:59:00	jon	dsxGAL4/UAS-yellow, y1	6	6	1
supp_figure_s1_b	2017-02-07	09:03:00	jon	dsxGAL4/UAS-yellow, y1	6	6	1
supp_figure_s1_b	2017-02-07	09:06:00	jon	dsxGAL4/UAS-yellow, y1	5	5	1
supp_figure_s1_b	2017-02-07	09:09:00	jon	dsxGAL4/UAS-yellow, y1	5	5	1
supp_figure_s1_b	2017-02-07	09:13:00	jon	dsxGAL4/UAS-yellow, y1	5	5	1
supp_figure_s1_b	2017-02-07	09:14:00	jon	dsxGAL4/UAS-yellow, y1	5	5	1
supp_figure_s1_b	2017-02-07	09:18:00	jon	dsxGAL4/UAS-yellow, y1	4	4	1
supp_figure_s1_b	2017-02-07	09:21:00	jon	dsxGAL4/UAS-yellow, y1	4	4	1
supp_figure_s1_b	2017-02-07	09:24:00	jon	dsxGAL4/UAS-yellow, y1	4	4	1
supp_figure_s1_b	2017-02-15	09:02:00	jon	dsxGAL4/UAS-yellow, y1	5	5	1
supp_figure_s1_b	2017-02-15	09:07:00	jon	dsxGAL4/UAS-yellow, y1	5	5	1
supp_figure_s1_b	2017-02-15	09:10:00	jon	dsxGAL4/UAS-yellow, y1	5	5	1
supp_figure_s1_b	2017-02-15	09:13:00	jon	dsxGAL4/UAS-yellow, y1	4	4	1
supp_figure_s1_b	2017-02-15	09:17:00	jon	dsxGAL4/UAS-yellow, y1	4	4	1
supp_figure_s1_b	2017-02-15	09:21:00	jon	dsxGAL4/UAS-yellow, y1	4	4	1
supp_figure_s1_b	2017-02-20	09:25:00	jon	dsxGAL4/UAS-yellow, y1	6	6	1
supp_figure_s1_b	2017-02-20	09:28:00	jon	dsxGAL4/UAS-yellow, y1	6	6	1
supp_figure_s1_b	2017-02-22	09:12:00	jon	dsxGAL4/UAS-yellow, y1	6	6	1
supp_figure_s1_b	2017-02-22	09:16:00	jon	dsxGAL4/UAS-yellow, y1	6	6	1
supp_figure_s1_b	2017-02-22	09:20:00	jon	dsxGAL4/UAS-yellow, y1	5	5	1
supp_figure_s1_b	2017-02-24	09:07:00	jon	dsxGAL4/UAS-yellow, y1	5	5	1
supp_figure_s1_b	2017-02-24	09:14:00	jon	dsxGAL4/UAS-yellow, y1	5	5	1
supp_figure_s1_b	2017-02-07	08:55:00	jon	UAS-yellow/+, y1	6	6	0
supp_figure_s1_b	2017-02-07	08:58:00	jon	UAS-yellow/+, y1	6	6	0
supp_figure_s1_b	2017-02-07	09:02:00	jon	UAS-yellow/+, y1	6	6	1
supp_figure_s1_b	2017-02-07	09:06:00	jon	UAS-yellow/+, y1	5	5	0
supp_figure_s1_b	2017-02-07	09:08:00	jon	UAS-yellow/+, y1	5	5	0
supp_figure_s1_b	2017-02-07	09:12:00	jon	UAS-yellow/+, y1	5	5	0
supp_figure_s1_b	2017-02-07	09:17:00	jon	UAS-yellow/+, y1	4	4	1
supp_figure_s1_b	2017-02-07	09:20:00	jon	UAS-yellow/+, y1	4	4	0
supp_figure_s1_b	2017-02-07	09:23:00	jon	UAS-yellow/+, y1	4	4	0
supp_figure_s1_b	2017-02-15	09:01:00	jon	UAS-yellow/+, y1	4	4	0
supp_figure_s1_b	2017-02-15	09:06:00	jon	UAS-yellow/+, y1	4	4	0
supp_figure_s1_b	2017-02-15	09:09:00	jon	UAS-yellow/+, y1	4	4	1
supp_figure_s1_b	2017-02-15	09:12:00	jon	UAS-yellow/+, y1	5	5	1
supp_figure_s1_b	2017-02-15	09:16:00	jon	UAS-yellow/+, y1	4	4	0
supp_figure_s1_b	2017-02-15	09:20:00	jon	UAS-yellow/+, y1	4	4	0
supp_figure_s1_b	2017-02-15	09:22:00	jon	UAS-yellow/+, y1	4	4	0
supp_figure_s1_b	2017-02-15	09:24:00	jon	UAS-yellow/+, y1	4	4	0
supp_figure_s1_b	2017-02-20	09:24:00	jon	UAS-yellow/+, y1	6	6	0
supp_figure_s1_b	2017-02-20	09:27:00	jon	UAS-yellow/+, y1	6	6	0
supp_figure_s1_b	2017-02-20	09:31:00	jon	UAS-yellow/+, y1	6	6	0
supp_figure_s1_b	2017-02-22	09:11:00	jon	UAS-yellow/+, y1	4	4	1
supp_figure_s1_b	2017-02-22	09:15:00	jon	UAS-yellow/+, y1	4	4	0
supp_figure_s1_b	2017-02-22	09:19:00	jon	UAS-yellow/+, y1	4	4	0
supp_figure_s1_b	2017-02-22	09:22:00	jon	UAS-yellow/+, y1	4	4	0
supp_figure_s1_b	2017-02-22	09:23:00	jon	UAS-yellow/+, y1	4	4	0
supp_figure_s1_b	2017-02-24	09:09:00	jon	UAS-yellow/+, y1	5	5	0
supp_figure_s1_b	2017-02-24	09:13:00	jon	UAS-yellow/+, y1	5	5	0
supp_figure_s1_b	2017-02-24	09:17:00	jon	UAS-yellow/+, y1	4	4	0
supp_figure_s1_b	2017-02-24	09:23:00	jon	UAS-yellow/+, y1	4	4	0
supp_figure_s1_b	2017-02-24	09:24:00	jon	UAS-yellow/+, y1	4	4	0
supp_figure_s2_c	2018-02-05	18:00:00	jon	wing_body_yellow_Gal4 (III) > UAS-y-RNAi	6	5	1
supp_figure_s2_c	2018-02-05	18:00:00	jon	wing_body_yellow_Gal4 (III) > UAS-y-RNAi	6	5	1
supp_figure_s2_c	2018-02-05	18:01:00	jon	wing_body_yellow_Gal4 (III) > UAS-y-RNAi	6	5	1
supp_figure_s2_c	2018-02-05	18:01:00	jon	wing_body_yellow_Gal4 (III) > UAS-y-RNAi	6	5	1
supp_figure_s2_c	2018-02-05	18:02:00	jon	wing_body_yellow_Gal4 (III) > UAS-y-RNAi	6	5	1
supp_figure_s2_c	2018-02-05	18:02:00	jon	wing_body_yellow_Gal4 (III) > UAS-y-RNAi	6	5	1
supp_figure_s2_c	2018-02-05	18:03:00	jon	wing_body_yellow_Gal4 (III) > UAS-y-RNAi	6	5	1
supp_figure_s2_c	2018-02-05	18:03:00	jon	wing_body_yellow_Gal4 (III) > UAS-y-RNAi	6	5	1
supp_figure_s2_c	2018-02-05	18:04:00	jon	wing_body_yellow_Gal4 (III) > UAS-y-RNAi	4	5	1
supp_figure_s2_c	2018-02-05	18:04:00	jon	wing_body_yellow_Gal4 (III) > UAS-y-RNAi	4	5	1
supp_figure_s2_c	2018-02-05	18:05:00	jon	wing_body_yellow_Gal4 (III) > UAS-y-RNAi	4	5	1
supp_figure_s2_c	2018-02-05	18:05:00	jon	wing_body_yellow_Gal4 (III) > UAS-y-RNAi	4	5	0
supp_figure_s2_c	2018-02-05	18:06:00	jon	wing_body_yellow_Gal4 (III) > UAS-y-RNAi	4	5	1
supp_figure_s2_c	2018-02-05	18:06:00	jon	wing_body_yellow_Gal4 (III) > UAS-y-RNAi	4	4	1
supp_figure_s2_c	2018-02-05	18:07:00	jon	wing_body_yellow_Gal4 (III) > UAS-y-RNAi	4	4	1
supp_figure_s2_c	2018-02-05	18:07:00	jon	wing_body_yellow_Gal4 (III) > UAS-y-RNAi	4	4	1
supp_figure_s2_c	2018-02-05	18:37:00	jon	wing_body_yellow_Gal4 (III) / +	6	4	1
supp_figure_s2_c	2018-02-05	18:37:00	jon	wing_body_yellow_Gal4 (III) / +	4	4	1
supp_figure_s2_c	2018-02-05	18:38:00	jon	wing_body_yellow_Gal4 (III) / +	4	4	0
supp_figure_s2_c	2018-02-05	18:38:00	jon	wing_body_yellow_Gal4 (III) / +	4	4	1
supp_figure_s2_c	2018-02-05	18:39:00	jon	wing_body_yellow_Gal4 (III) / +	4	4	1
supp_figure_s2_c	2018-02-05	18:39:00	jon	wing_body_yellow_Gal4 (III) / +	4	4	1
supp_figure_s2_c	2018-02-06	18:09:00	jon	wing_body_yellow_Gal4 (III) / +	6	6	1
supp_figure_s2_c	2018-02-06	18:09:00	jon	wing_body_yellow_Gal4 (III) / +	6	6	1
supp_figure_s2_c	2018-02-06	18:10:00	jon	wing_body_yellow_Gal4 (III) / +	6	6	1
supp_figure_s2_c	2018-02-06	18:10:00	jon	wing_body_yellow_Gal4 (III) / +	6	6	1
supp_figure_s2_c	2018-02-06	18:11:00	jon	wing_body_yellow_Gal4 (III) / +	6	6	1
supp_figure_s2_c	2018-02-06	18:11:00	jon	wing_body_yellow_Gal4 (III) / +	6	6	1
supp_figure_s2_c	2018-02-06	18:12:00	jon	wing_body_yellow_Gal4 (III) / +	6	6	1
supp_figure_s2_c	2018-02-06	18:12:00	jon	wing_body_yellow_Gal4 (III) / +	6	6	1
supp_figure_s2_c	2018-02-06	18:13:00	jon	wing_body_yellow_Gal4 (III) / +	6	6	1
supp_figure_s2_c	2018-02-06	18:13:00	jon	wing_body_yellow_Gal4 (III) / +	6	6	1
supp_figure_s2_c	2018-02-06	17:57:00	jon	UAS-y-RNAi / +	7	5	1
supp_figure_s2_c	2018-02-06	17:57:00	jon	UAS-y-RNAi / +	7	5	1
supp_figure_s2_c	2018-02-06	17:58:00	jon	UAS-y-RNAi / +	7	5	1
supp_figure_s2_c	2018-02-06	17:58:00	jon	UAS-y-RNAi / +	7	5	1
supp_figure_s2_c	2018-02-06	17:59:00	jon	UAS-y-RNAi / +	7	5	1
supp_figure_s2_c	2018-02-06	17:59:00	jon	UAS-y-RNAi / +	7	5	0
supp_figure_s2_c	2018-02-06	18:00:00	jon	UAS-y-RNAi / +	7	5	1
supp_figure_s2_c	2018-02-06	18:00:00	jon	UAS-y-RNAi / +	7	5	1
supp_figure_s2_c	2018-02-06	18:01:00	jon	UAS-y-RNAi / +	7	5	1
supp_figure_s2_c	2018-02-06	18:01:00	jon	UAS-y-RNAi / +	7	5	1
supp_figure_s2_c	2018-02-06	18:02:00	jon	UAS-y-RNAi / +	7	5	0
supp_figure_s2_c	2018-02-06	18:02:00	jon	UAS-y-RNAi / +	7	5	1
supp_figure_s2_c	2018-02-06	18:03:00	jon	UAS-y-RNAi / +	7	5	1
supp_figure_s2_c	2018-02-06	18:03:00	jon	UAS-y-RNAi / +	6	5	1
supp_figure_s2_c	2018-02-06	18:04:00	jon	UAS-y-RNAi / +	6	5	1
supp_figure_s2_c	2018-02-06	18:04:00	jon	UAS-y-RNAi / +	6	5	1
supp_figure_s2_d	2018-02-01	18:45:00	jon	y1, wing_body_yellow_Gal4 (III) > UAS-y	7	7	0
supp_figure_s2_d	2018-02-01	18:45:00	jon	y1, wing_body_yellow_Gal4 (III) > UAS-y	7	7	0
supp_figure_s2_d	2018-02-01	18:46:00	jon	y1, wing_body_yellow_Gal4 (III) > UAS-y	7	7	1
supp_figure_s2_d	2018-02-01	18:46:00	jon	y1, wing_body_yellow_Gal4 (III) > UAS-y	7	7	0
supp_figure_s2_d	2018-02-01	18:47:00	jon	y1, wing_body_yellow_Gal4 (III) > UAS-y	7	7	0
supp_figure_s2_d	2018-02-01	18:47:00	jon	y1, wing_body_yellow_Gal4 (III) > UAS-y	7	7	0
supp_figure_s2_d	2018-02-01	18:48:00	jon	y1, wing_body_yellow_Gal4 (III) > UAS-y	7	7	0
supp_figure_s2_d	2018-02-01	18:48:00	jon	y1, wing_body_yellow_Gal4 (III) > UAS-y	5	7	0
supp_figure_s2_d	2018-02-01	18:49:00	jon	y1, wing_body_yellow_Gal4 (III) > UAS-y	5	7	0
supp_figure_s2_d	2018-02-01	18:49:00	jon	y1, wing_body_yellow_Gal4 (III) > UAS-y	5	7	1
supp_figure_s2_d	2018-02-01	18:50:00	jon	y1, wing_body_yellow_Gal4 (III) > UAS-y	5	7	0
supp_figure_s2_d	2018-02-01	18:50:00	jon	y1, wing_body_yellow_Gal4 (III) > UAS-y	5	7	0
supp_figure_s2_d	2018-02-01	18:51:00	jon	y1, wing_body_yellow_Gal4 (III) > UAS-y	5	7	0
supp_figure_s2_d	2018-02-01	18:51:00	jon	y1, wing_body_yellow_Gal4 (III) > UAS-y	5	7	0
supp_figure_s2_d	2018-02-01	18:52:00	jon	y1, wing_body_yellow_Gal4 (III) > UAS-y	5	7	0
supp_figure_s2_d	2018-02-01	18:52:00	jon	y1, wing_body_yellow_Gal4 (III) > UAS-y	5	7	1
supp_figure_s2_d	2018-02-01	19:10:00	jon	y1, wing_body_yellow_Gal4 (III) / +	7	6	0
supp_figure_s2_d	2018-02-01	19:10:00	jon	y1, wing_body_yellow_Gal4 (III) / +	7	6	0
supp_figure_s2_d	2018-02-01	19:11:00	jon	y1, wing_body_yellow_Gal4 (III) / +	7	6	0
supp_figure_s2_d	2018-02-01	19:11:00	jon	y1, wing_body_yellow_Gal4 (III) / +	7	6	0
supp_figure_s2_d	2018-02-01	19:12:00	jon	y1, wing_body_yellow_Gal4 (III) / +	7	6	0
supp_figure_s2_d	2018-02-01	19:12:00	jon	y1, wing_body_yellow_Gal4 (III) / +	7	6	0
supp_figure_s2_d	2018-02-01	19:13:00	jon	y1, wing_body_yellow_Gal4 (III) / +	6	6	0
supp_figure_s2_d	2018-02-01	19:13:00	jon	y1, wing_body_yellow_Gal4 (III) / +	6	6	0
supp_figure_s2_d	2018-02-01	19:14:00	jon	y1, wing_body_yellow_Gal4 (III) / +	6	6	0
supp_figure_s2_d	2018-02-01	19:14:00	jon	y1, wing_body_yellow_Gal4 (III) / +	6	5	0
supp_figure_s2_d	2018-02-01	19:15:00	jon	y1, wing_body_yellow_Gal4 (III) / +	6	5	0
supp_figure_s2_d	2018-02-01	19:15:00	jon	y1, wing_body_yellow_Gal4 (III) / +	6	5	0
supp_figure_s2_d	2018-02-01	19:20:00	jon	y1; UAS-y / +	8	5	0
supp_figure_s2_d	2018-02-01	19:20:00	jon	y1; UAS-y / +	8	5	0
supp_figure_s2_d	2018-02-01	19:21:00	jon	y1; UAS-y / +	8	5	1
supp_figure_s2_d	2018-02-01	19:21:00	jon	y1; UAS-y / +	8	5	0
supp_figure_s2_d	2018-02-01	19:22:00	jon	y1; UAS-y / +	8	5	0
supp_figure_s2_d	2018-02-01	19:22:00	jon	y1; UAS-y / +	8	5	0
supp_figure_s2_d	2018-02-01	19:23:00	jon	y1; UAS-y / +	8	5	0
supp_figure_s2_d	2018-02-01	19:23:00	jon	y1; UAS-y / +	8	5	1
supp_figure_s2_d	2018-02-01	19:24:00	jon	y1; UAS-y / +	8	5	0
supp_figure_s2_d	2018-02-01	19:24:00	jon	y1; UAS-y / +	8	5	0
supp_figure_s2_d	2018-02-01	19:25:00	jon	y1; UAS-y / +	8	5	0
supp_figure_s2_d	2018-02-01	19:25:00	jon	y1; UAS-y / +	8	5	0
supp_figure_s2_d	2018-02-01	19:26:00	jon	y1; UAS-y / +	8	5	0
supp_figure_s2_d	2018-02-01	19:26:00	jon	y1; UAS-y / +	8	5	0
supp_figure_s2_d	2018-02-01	19:27:00	jon	y1; UAS-y / +	8	5	0
supp_figure_s2_d	2018-02-01	19:27:00	jon	y1; UAS-y / +	8	5	0
supp_figure_s2_h	2017-09-15	10:11:00	jon	MRS_delta_2	5	5	1
supp_figure_s2_h	2017-09-15	10:15:00	jon	MRS_delta_2	5	5	1
supp_figure_s2_h	2017-09-15	10:18:00	jon	MRS_delta_2	5	5	1
supp_figure_s2_h	2017-09-15	10:24:00	jon	MRS_delta_2	5	5	1
supp_figure_s2_h	2017-09-15	10:27:00	jon	MRS_delta_2	5	5	1
supp_figure_s2_h	2017-09-15	10:30:00	jon	MRS_delta_2	5	5	1
supp_figure_s2_h	2017-09-15	10:34:00	jon	MRS_delta_2	5	5	1
supp_figure_s2_h	2017-09-15	10:38:00	jon	MRS_delta_2	5	5	1
supp_figure_s2_h	2017-09-15	10:40:00	jon	MRS_delta_2	5	5	1
supp_figure_s2_h	2017-09-15	10:43:00	jon	MRS_delta_2	5	5	1
supp_figure_s2_h	2018-09-11	09:19:00	jon	w+, y_delta_MRS_C#2_DsRed_Removed	7	6	1
supp_figure_s2_h	2018-09-11	09:21:00	jon	w+, y_delta_MRS_C#2_DsRed_Removed	7	6	1
supp_figure_s2_h	2018-09-11	09:23:00	jon	w+, y_delta_MRS_C#2_DsRed_Removed	7	6	1
supp_figure_s2_h	2018-09-11	09:24:00	jon	w+, y_delta_MRS_C#2_DsRed_Removed	7	6	0
supp_figure_s2_h	2018-09-11	09:25:00	jon	w+, y_delta_MRS_C#2_DsRed_Removed	7	6	1
supp_figure_s2_h	2018-09-11	09:26:00	jon	w+, y_delta_MRS_C#2_DsRed_Removed	7	6	1
supp_figure_s2_h	2018-09-11	09:28:00	jon	w+, y_delta_MRS_C#2_DsRed_Removed	7	6	1
supp_figure_s2_h	2018-09-11	09:30:00	jon	w+, y_delta_MRS_C#2_DsRed_Removed	7	4	1
supp_figure_s2_h	2018-09-11	09:31:00	jon	w+, y_delta_MRS_C#2_DsRed_Removed	7	4	1
supp_figure_s2_h	2018-09-11	09:33:00	jon	w+, y_delta_MRS_C#2_DsRed_Removed	6	4	1
supp_figure_s2_h	2018-09-11	09:35:00	jon	w+, y_delta_MRS_C#2_DsRed_Removed	6	4	1
supp_figure_s2_h	2018-09-11	09:37:00	jon	w+, y_delta_MRS_C#2_DsRed_Removed	6	4	0
supp_figure_s2_h	2018-09-11	09:40:00	jon	w+, y_delta_MRS_C#2_DsRed_Removed	6	4	1
supp_figure_s2_h	2018-09-11	09:41:00	jon	w+, y_delta_MRS_C#2_DsRed_Removed	4	4	0
supp_figure_s2_h	2018-09-11	09:43:00	jon	w+, y_delta_MRS_C#2_DsRed_Removed	4	4	1
supp_figure_s2_h	2018-09-11	09:20:00	jon	CS	7	6	0
supp_figure_s2_h	2018-09-11	09:22:00	jon	CS	7	6	1
supp_figure_s2_h	2018-09-11	09:23:00	jon	CS	7	6	1
supp_figure_s2_h	2018-09-11	09:25:00	jon	CS	7	6	1
supp_figure_s2_h	2018-09-11	09:26:00	jon	CS	7	6	1
supp_figure_s2_h	2018-09-11	09:27:00	jon	CS	7	6	0
supp_figure_s2_h	2018-09-11	09:29:00	jon	CS	7	6	1
supp_figure_s2_h	2018-09-11	09:31:00	jon	CS	7	4	0
supp_figure_s2_h	2018-09-11	09:33:00	jon	CS	7	4	1
supp_figure_s2_h	2018-09-11	09:36:00	jon	CS	6	4	0
supp_figure_s2_h	2018-09-11	09:39:00	jon	CS	6	4	1
supp_figure_s2_h	2018-09-11	09:40:00	jon	CS	6	4	0
supp_figure_s2_h	2018-09-11	09:42:00	jon	CS	6	4	1
supp_figure_s2_h	2018-09-11	09:43:00	jon	CS	4	4	1
supp_figure_s2_h	2018-09-11	09:44:00	jon	CS	4	4	0
supp_figure_s2_h	2017-09-15	10:14:00	jon	CS	5	5	0
supp_figure_s2_h	2017-09-15	10:18:00	jon	CS	5	5	1
supp_figure_s2_h	2017-09-15	10:21:00	jon	CS	5	5	1
supp_figure_s2_h	2017-09-15	10:26:00	jon	CS	5	5	1
supp_figure_s2_h	2017-09-15	10:29:00	jon	CS	5	5	1
supp_figure_s2_h	2017-09-15	10:32:00	jon	CS	5	5	1
supp_figure_s2_h	2017-09-15	10:36:00	jon	CS	5	5	1
supp_figure_s2_h	2017-09-15	10:40:00	jon	CS	5	5	0
supp_figure_s2_h	2017-08-26	10:19:00	jon	CS	5	5	1
supp_figure_s2_h	2017-08-26	10:23:00	jon	CS	5	5	1
supp_figure_s2_h	2017-08-26	10:28:00	jon	CS	5	5	1
supp_figure_s2_h	2017-08-26	10:32:00	jon	CS	5	5	1
supp_figure_s2_h	2017-08-26	10:37:00	jon	CS	5	5	1
supp_figure_s2_h	2017-08-26	10:41:00	jon	CS	5	5	1
supp_figure_s2_h	2017-08-26	10:45:00	jon	CS	5	5	1
supp_figure_s2_h	2017-08-26	10:51:00	jon	CS	5	5	1
supp_figure_s2_h	2017-08-26	10:55:00	jon	CS	5	5	1
supp_figure_s2_h	2017-08-26	11:00:00	jon	CS	5	5	1
supp_figure_s2_h	2017-08-27	10:20:00	jon	CS	6	5	1
supp_figure_s2_h	2017-08-27	10:24:00	jon	CS	6	5	1
supp_figure_s2_h	2017-08-27	10:28:00	jon	CS	6	5	1
supp_figure_s2_h	2017-08-27	10:31:00	jon	CS	6	5	1
supp_figure_s2_h	2017-08-27	10:34:00	jon	CS	6	5	1
supp_figure_s2_h	2017-08-27	10:39:00	jon	CS	6	5	1
supp_figure_s2_h	2017-08-27	10:44:00	jon	CS	6	5	1
supp_figure_s2_h	2017-08-27	10:48:00	jon	CS	6	5	1
supp_figure_s2_h	2017-08-26	10:17:00	jon	y1	6	5	0
supp_figure_s2_h	2017-08-26	10:22:00	jon	y1	6	5	0
supp_figure_s2_h	2017-08-26	10:27:00	jon	y1	6	5	0
supp_figure_s2_h	2017-08-26	10:31:00	jon	y1	6	5	0
supp_figure_s2_h	2017-08-26	10:36:00	jon	y1	6	5	0
supp_figure_s2_h	2017-08-26	10:40:00	jon	y1	6	5	0
supp_figure_s2_h	2017-08-26	10:44:00	jon	y1	6	5	0
supp_figure_s2_h	2017-08-26	10:50:00	jon	y1	6	5	0
supp_figure_s2_h	2017-08-26	10:54:00	jon	y1	6	5	0
supp_figure_s2_h	2017-08-26	10:59:00	jon	y1	6	5	0
supp_figure_s2_h	2017-08-27	10:19:00	jon	y1	6	5	0
supp_figure_s2_h	2017-08-27	10:23:00	jon	y1	6	5	0
supp_figure_s2_h	2017-08-27	10:27:00	jon	y1	6	5	0
supp_figure_s2_h	2017-08-27	10:30:00	jon	y1	6	5	0
supp_figure_s2_h	2017-08-27	10:34:00	jon	y1	6	5	0
supp_figure_s2_h	2017-08-27	10:39:00	jon	y1	6	5	0
supp_figure_s2_h	2017-08-27	10:43:00	jon	y1	6	5	0
supp_figure_s2_h	2017-08-27	10:47:00	jon	y1	6	5	0
supp_figure_s2_h	2017-09-15	10:12:00	jon	y1	5	5	0
supp_figure_s2_h	2017-09-15	10:16:00	jon	y1	5	5	0
supp_figure_s2_h	2017-09-15	10:20:00	jon	y1	5	5	0
supp_figure_s2_h	2017-09-15	10:26:00	jon	y1	5	5	0
supp_figure_s2_h	2017-09-15	10:28:00	jon	y1	5	5	1
supp_figure_s2_h	2017-09-15	10:32:00	jon	y1	5	5	0
supp_figure_s2_h	2017-09-15	10:35:00	jon	y1	5	5	0
supp_figure_s2_h	2017-09-15	10:39:00	jon	y1	5	5	0
supp_figure_s3_a	2017-06-05	10:10:00	jon	6993_Gal4>UAS-y-RNAi	5	5	1
supp_figure_s3_a	2017-06-05	10:11:00	jon	6993_Gal4>UAS-y-RNAi	5	5	1
supp_figure_s3_a	2017-06-05	10:12:00	jon	6993_Gal4>UAS-y-RNAi	5	5	1
supp_figure_s3_a	2017-06-05	10:13:00	jon	6993_Gal4>UAS-y-RNAi	5	5	1
supp_figure_s3_a	2017-06-05	10:14:00	jon	6993_Gal4>UAS-y-RNAi	5	5	1
supp_figure_s3_a	2017-06-05	10:15:00	jon	6993_Gal4>UAS-y-RNAi	5	5	1
supp_figure_s3_a	2017-06-05	10:17:00	jon	6993_Gal4>UAS-y-RNAi	5	5	1
supp_figure_s3_a	2017-06-05	10:18:00	jon	6993_Gal4>UAS-y-RNAi	5	5	1
supp_figure_s3_a	2017-06-05	10:19:00	jon	6993_Gal4>UAS-y-RNAi	5	5	1
supp_figure_s3_a	2017-06-05	10:20:00	jon	6993_Gal4>UAS-y-RNAi	5	5	1
supp_figure_s3_a	2017-06-05	10:21:00	jon	6993_Gal4>UAS-y-RNAi	5	5	1
supp_figure_s3_a	2017-06-05	10:22:00	jon	6993_Gal4>UAS-y-RNAi	5	5	1
supp_figure_s3_a	2017-06-05	10:24:00	jon	49365_Gal4>UAS-y-RNAi	5	5	1
supp_figure_s3_a	2017-06-05	10:25:00	jon	49365_Gal4>UAS-y-RNAi	5	5	1
supp_figure_s3_a	2017-06-05	10:25:00	jon	49365_Gal4>UAS-y-RNAi	5	5	1
supp_figure_s3_a	2017-06-05	10:27:00	jon	49365_Gal4>UAS-y-RNAi	5	5	1
supp_figure_s3_a	2017-06-05	10:30:00	jon	49365_Gal4>UAS-y-RNAi	5	5	1
supp_figure_s3_a	2017-06-05	10:33:00	jon	49365_Gal4>UAS-y-RNAi	5	5	1
supp_figure_s3_a	2017-06-05	10:34:00	jon	49365_Gal4>UAS-y-RNAi	5	5	1
supp_figure_s3_a	2017-06-05	10:35:00	jon	49365_Gal4>UAS-y-RNAi	5	5	1
supp_figure_s3_a	2017-06-05	10:36:00	jon	49365_Gal4>UAS-y-RNAi	5	5	1
supp_figure_s3_a	2017-06-05	10:38:00	jon	49365_Gal4>UAS-y-RNAi	5	5	1
supp_figure_s3_a	2017-06-05	10:39:00	jon	49365_Gal4>UAS-y-RNAi	5	5	1
supp_figure_s3_a	2017-06-05	10:39:00	jon	49365_Gal4>UAS-y-RNAi	5	5	1
supp_figure_s3_a	2017-06-05	10:40:00	jon	49365_Gal4>UAS-y-RNAi	5	5	1
supp_figure_s3_a	2017-06-05	10:41:00	jon	49365_Gal4>UAS-y-RNAi	5	5	1
supp_figure_s3_a	2017-06-05	10:42:00	jon	49365_Gal4>UAS-y-RNAi	5	5	1
supp_figure_s3_a	2017-06-05	10:42:00	jon	49365_Gal4>UAS-y-RNAi	5	5	1
supp_figure_s3_a	2017-06-05	10:45:00	jon	49365_Gal4>UAS-y-RNAi	5	5	1
supp_figure_s3_a	2017-06-05	10:46:00	jon	49365_Gal4>UAS-y-RNAi	5	5	1
supp_figure_s3_a	2017-06-05	10:47:00	jon	6927_Gal4>UAS-y-RNAi	5	5	0
supp_figure_s3_a	2017-06-05	10:48:00	jon	6927_Gal4>UAS-y-RNAi	5	5	1
supp_figure_s3_a	2017-06-05	10:49:00	jon	6927_Gal4>UAS-y-RNAi	5	5	1
supp_figure_s3_a	2017-06-05	10:49:00	jon	6927_Gal4>UAS-y-RNAi	5	5	1
supp_figure_s3_a	2017-06-05	10:50:00	jon	6927_Gal4>UAS-y-RNAi	5	5	1
supp_figure_s3_a	2017-06-05	10:54:00	jon	6927_Gal4>UAS-y-RNAi	5	5	1
supp_figure_s3_a	2017-06-05	10:55:00	jon	6927_Gal4>UAS-y-RNAi	5	5	1
supp_figure_s3_a	2017-06-05	10:56:00	jon	6927_Gal4>UAS-y-RNAi	5	5	1
supp_figure_s3_a	2017-06-05	10:56:00	jon	6927_Gal4>UAS-y-RNAi	5	5	1
supp_figure_s3_a	2017-06-05	10:57:00	jon	6927_Gal4>UAS-y-RNAi	5	5	1
supp_figure_s3_a	2017-06-05	11:00:00	jon	6927_Gal4>UAS-y-RNAi	5	5	1
supp_figure_s3_a	2017-06-05	11:01:00	jon	6927_Gal4>UAS-y-RNAi	5	5	0
supp_figure_s3_a	2017-06-05	11:02:00	jon	6927_Gal4>UAS-y-RNAi	5	5	1
supp_figure_s3_a	2017-06-05	11:02:00	jon	6927_Gal4>UAS-y-RNAi	5	5	1
supp_figure_s3_a	2017-06-05	11:03:00	jon	6927_Gal4>UAS-y-RNAi	5	5	1
supp_figure_s3_a	2017-06-05	11:04:00	jon	6927_Gal4>UAS-y-RNAi	5	5	1
supp_figure_s3_a	2017-06-05	11:07:00	jon	6927_Gal4>UAS-y-RNAi	5	5	1
supp_figure_s3_a	2017-06-05	11:08:00	jon	6927_Gal4>UAS-y-RNAi	5	5	1
supp_figure_s3_a	2017-06-05	11:10:00	jon	45175_Gal4>UAS-y-RNAi	5	5	1
supp_figure_s3_a	2017-06-05	11:12:00	jon	45175_Gal4>UAS-y-RNAi	5	5	1
supp_figure_s3_a	2017-06-05	11:12:00	jon	45175_Gal4>UAS-y-RNAi	5	5	1
supp_figure_s3_a	2017-06-05	11:14:00	jon	45175_Gal4>UAS-y-RNAi	5	5	1
supp_figure_s3_a	2017-06-05	11:15:00	jon	45175_Gal4>UAS-y-RNAi	5	5	1
supp_figure_s3_a	2017-06-05	11:18:00	jon	45175_Gal4>UAS-y-RNAi	5	5	1
supp_figure_s3_a	2017-06-05	11:19:00	jon	45175_Gal4>UAS-y-RNAi	5	5	1
supp_figure_s3_a	2017-06-05	11:19:00	jon	45175_Gal4>UAS-y-RNAi	5	5	1
supp_figure_s3_a	2017-06-05	11:20:00	jon	45175_Gal4>UAS-y-RNAi	5	5	1
supp_figure_s3_a	2017-06-05	11:21:00	jon	45175_Gal4>UAS-y-RNAi	5	5	1
supp_figure_s3_a	2017-06-05	11:22:00	jon	45175_Gal4>UAS-y-RNAi	5	5	0
supp_figure_s3_a	2017-06-05	11:25:00	jon	45175_Gal4>UAS-y-RNAi	5	5	1
supp_figure_s3_a	2017-06-05	11:26:00	jon	45175_Gal4>UAS-y-RNAi	5	5	0
supp_figure_s3_a	2017-06-05	11:26:00	jon	45175_Gal4>UAS-y-RNAi	5	5	1
supp_figure_s3_a	2017-06-05	11:27:00	jon	45175_Gal4>UAS-y-RNAi	5	5	1
supp_figure_s3_a	2017-06-05	11:27:00	jon	45175_Gal4>UAS-y-RNAi	5	5	0
supp_figure_s3_a	2017-06-05	11:28:00	jon	45175_Gal4>UAS-y-RNAi	5	5	1
supp_figure_s3_a	2017-06-05	11:29:00	jon	45175_Gal4>UAS-y-RNAi	5	5	1
supp_figure_s3_a	2017-06-05	11:31:00	jon	3740_Gal4>UAS-y-RNAi	5	5	1
supp_figure_s3_a	2017-06-05	11:32:00	jon	3740_Gal4>UAS-y-RNAi	5	5	1
supp_figure_s3_a	2017-06-05	11:33:00	jon	3740_Gal4>UAS-y-RNAi	5	5	1
supp_figure_s3_a	2017-06-05	11:34:00	jon	3740_Gal4>UAS-y-RNAi	5	5	1
supp_figure_s3_a	2017-06-05	11:36:00	jon	3740_Gal4>UAS-y-RNAi	5	5	1
supp_figure_s3_a	2017-06-05	11:37:00	jon	3740_Gal4>UAS-y-RNAi	5	5	1
supp_figure_s3_a	2017-06-05	11:37:00	jon	3740_Gal4>UAS-y-RNAi	5	5	1
supp_figure_s3_a	2017-06-05	11:39:00	jon	3740_Gal4>UAS-y-RNAi	5	5	1
supp_figure_s3_a	2017-06-05	11:40:00	jon	3740_Gal4>UAS-y-RNAi	5	5	0
supp_figure_s3_a	2017-06-05	11:40:00	jon	3740_Gal4>UAS-y-RNAi	5	5	1
supp_figure_s3_a	2017-06-05	11:41:00	jon	3740_Gal4>UAS-y-RNAi	5	5	1
supp_figure_s3_a	2017-06-05	11:42:00	jon	3740_Gal4>UAS-y-RNAi	5	5	1
supp_figure_s3_a	2017-06-05	11:43:00	jon	3740_Gal4>UAS-y-RNAi	5	5	1
supp_figure_s3_a	2017-06-05	11:43:00	jon	3740_Gal4>UAS-y-RNAi	5	5	0
supp_figure_s3_a	2017-06-05	11:44:00	jon	3740_Gal4>UAS-y-RNAi	5	5	1
supp_figure_s3_a	2017-06-05	11:47:00	jon	3740_Gal4>UAS-y-RNAi	5	5	1
supp_figure_s3_a	2017-06-05	11:48:00	jon	3740_Gal4>UAS-y-RNAi	5	5	1
supp_figure_s3_a	2017-06-05	11:48:00	jon	5820_Gal4>UAS-y-RNAi	5	5	1
supp_figure_s3_a	2017-06-05	11:49:00	jon	5820_Gal4>UAS-y-RNAi	5	5	1
supp_figure_s3_a	2017-06-05	11:50:00	jon	5820_Gal4>UAS-y-RNAi	5	5	1
supp_figure_s3_a	2017-06-05	11:50:00	jon	5820_Gal4>UAS-y-RNAi	5	5	1
supp_figure_s3_a	2017-06-05	11:51:00	jon	5820_Gal4>UAS-y-RNAi	5	5	1
supp_figure_s3_a	2017-06-05	11:52:00	jon	5820_Gal4>UAS-y-RNAi	5	5	0
supp_figure_s3_a	2017-06-05	11:52:00	jon	5820_Gal4>UAS-y-RNAi	5	5	1
supp_figure_s3_a	2017-06-05	11:53:00	jon	5820_Gal4>UAS-y-RNAi	5	5	0
supp_figure_s3_a	2017-06-05	11:53:00	jon	5820_Gal4>UAS-y-RNAi	5	5	1
supp_figure_s3_a	2017-06-05	11:54:00	jon	5820_Gal4>UAS-y-RNAi	5	5	1
supp_figure_s3_a	2017-06-05	11:54:00	jon	5820_Gal4>UAS-y-RNAi	5	5	1
supp_figure_s3_a	2017-06-05	11:55:00	jon	5820_Gal4>UAS-y-RNAi	5	5	1
supp_figure_s3_b	2017-08-04	09:54:00	jon	ple_Gal4 > UAS-y-RNAi	7	8	1
supp_figure_s3_b	2017-08-04	10:01:00	jon	ple_Gal4 > UAS-y-RNAi	6	8	1
supp_figure_s3_b	2017-08-04	10:05:00	jon	ple_Gal4 > UAS-y-RNAi	6	8	0
supp_figure_s3_b	2017-08-04	10:07:00	jon	ple_Gal4 > UAS-y-RNAi	6	8	1
supp_figure_s3_b	2017-08-04	10:06:00	jon	ple_Gal4 > UAS-y-RNAi	6	8	1
supp_figure_s3_b	2017-08-04	10:20:00	jon	ple_Gal4 > UAS-y-RNAi	6	8	1
supp_figure_s3_b	2017-08-04	10:25:00	jon	ple_Gal4 > UAS-y-RNAi	6	8	1
supp_figure_s3_b	2017-08-04	10:29:00	jon	ple_Gal4 > UAS-y-RNAi	6	8	1
supp_figure_s3_b	2017-08-04	10:31:00	jon	ple_Gal4 > UAS-y-RNAi	6	8	1
supp_figure_s3_b	2017-08-04	10:34:00	jon	ple_Gal4 > UAS-y-RNAi	6	8	1
supp_figure_s3_b	2017-08-04	09:59:00	jon	Ddc_Gal4 > UAS-y-RNAi	7	8	1
supp_figure_s3_b	2017-08-04	10:02:00	jon	Ddc_Gal4 > UAS-y-RNAi	7	8	1
supp_figure_s3_b	2017-08-04	10:05:00	jon	Ddc_Gal4 > UAS-y-RNAi	7	8	1
supp_figure_s3_b	2017-08-04	10:09:00	jon	Ddc_Gal4 > UAS-y-RNAi	7	8	1
supp_figure_s3_b	2017-08-04	10:14:00	jon	Ddc_Gal4 > UAS-y-RNAi	7	8	1
supp_figure_s3_b	2017-08-04	10:22:00	jon	Ddc_Gal4 > UAS-y-RNAi	7	8	0
supp_figure_s3_b	2017-08-04	10:27:00	jon	Ddc_Gal4 > UAS-y-RNAi	6	8	1
supp_figure_s3_b	2017-08-04	10:30:00	jon	Ddc_Gal4 > UAS-y-RNAi	6	8	1
supp_figure_s3_b	2017-08-04	10:32:00	jon	Ddc_Gal4 > UAS-y-RNAi	6	8	1
supp_figure_s3_b	2017-08-04	10:34:00	jon	Ddc_Gal4 > UAS-y-RNAi	6	8	1
supp_figure_s3_b	2017-08-04	10:01:00	jon	TPH_Gal4 > UAS-y-RNAi	7	8	1
supp_figure_s3_b	2017-08-04	10:03:00	jon	TPH_Gal4 > UAS-y-RNAi	7	8	1
supp_figure_s3_b	2017-08-04	10:11:00	jon	TPH_Gal4 > UAS-y-RNAi	7	8	1
supp_figure_s3_b	2017-08-04	10:12:00	jon	TPH_Gal4 > UAS-y-RNAi	6	8	1
supp_figure_s3_b	2017-08-04	10:18:00	jon	TPH_Gal4 > UAS-y-RNAi	6	8	1
supp_figure_s3_b	2017-08-04	10:23:00	jon	TPH_Gal4 > UAS-y-RNAi	6	8	1
supp_figure_s3_b	2017-08-04	10:23:00	jon	TPH_Gal4 > UAS-y-RNAi	6	8	1
supp_figure_s3_b	2017-08-04	10:28:00	jon	TPH_Gal4 > UAS-y-RNAi	6	8	1
supp_figure_s3_b	2017-08-04	10:33:00	jon	TPH_Gal4 > UAS-y-RNAi	6	8	1
supp_figure_s3_b	2017-08-04	10:36:00	jon	TPH_Gal4 > UAS-y-RNAi	6	8	0
supp_figure_s6_d	2018-10-14	10:26:00	jon	R42D04_A_47588_backhalf > UAS-laccasse2-RNAi_(KK101687)	6	6	1
supp_figure_s6_d	2018-10-14	10:40:00	jon	R42D04_A_47588_backhalf > UAS-laccasse2-RNAi_(KK101687)	6	6	0
supp_figure_s6_d	2018-10-14	10:55:00	jon	R42D04_A_47588_backhalf > UAS-laccasse2-RNAi_(KK101687)	6	6	0
supp_figure_s6_d	2018-10-14	11:12:00	jon	R42D04_A_47588_backhalf > UAS-laccasse2-RNAi_(KK101687)	6	6	1
supp_figure_s6_d	2018-10-14	11:27:00	jon	R42D04_A_47588_backhalf > UAS-laccasse2-RNAi_(KK101687)	6	6	0
supp_figure_s6_d	2018-10-15	08:59:00	jon	R42D04_A_47588_backhalf > UAS-laccasse2-RNAi_(KK101687)	7	7	0
supp_figure_s6_d	2018-10-15	09:07:00	jon	R42D04_A_47588_backhalf > UAS-laccasse2-RNAi_(KK101687)	7	7	0
supp_figure_s6_d	2018-10-15	09:07:00	jon	R42D04_A_47588_backhalf > UAS-laccasse2-RNAi_(KK101687)	7	7	0
supp_figure_s6_d	2018-10-15	09:20:00	jon	R42D04_A_47588_backhalf > UAS-laccasse2-RNAi_(KK101687)	7	6	0
supp_figure_s6_d	2018-10-15	09:20:00	jon	R42D04_A_47588_backhalf > UAS-laccasse2-RNAi_(KK101687)	7	6	0
supp_figure_s6_d	2018-10-14	10:23:00	jon	UAS-laccasse2-RNAi_(KK101687) / +	6	6	1
supp_figure_s6_d	2018-10-14	10:36:00	jon	UAS-laccasse2-RNAi_(KK101687) / +	6	6	1
supp_figure_s6_d	2018-10-14	10:50:00	jon	UAS-laccasse2-RNAi_(KK101687) / +	6	6	1
supp_figure_s6_d	2018-10-14	11:07:00	jon	UAS-laccasse2-RNAi_(KK101687) / +	6	6	1
supp_figure_s6_d	2018-10-14	11:23:00	jon	UAS-laccasse2-RNAi_(KK101687) / +	6	6	1
supp_figure_s6_d	2018-10-15	09:05:00	jon	UAS-laccasse2-RNAi_(KK101687) / +	7	7	1
supp_figure_s6_d	2018-10-15	09:06:00	jon	UAS-laccasse2-RNAi_(KK101687) / +	7	7	1
supp_figure_s6_d	2018-10-15	09:11:00	jon	UAS-laccasse2-RNAi_(KK101687) / +	7	7	1
supp_figure_s6_d	2018-10-15	09:11:00	jon	UAS-laccasse2-RNAi_(KK101687) / +	7	7	1
supp_figure_s6_d	2018-10-15	09:16:00	jon	UAS-laccasse2-RNAi_(KK101687) / +	7	6	1
supp_figure_s6_d	2018-10-14	09:53:00	jon	R42D04_A_47588_backhalf / +	6	6	1
supp_figure_s6_d	2018-10-14	10:02:00	jon	R42D04_A_47588_backhalf / +	6	6	1
supp_figure_s6_d	2018-10-14	10:09:00	jon	R42D04_A_47588_backhalf / +	6	6	1
supp_figure_s6_d	2018-10-14	10:15:00	jon	R42D04_A_47588_backhalf / +	6	6	1
supp_figure_s6_d	2018-10-14	10:27:00	jon	R42D04_A_47588_backhalf / +	6	5	1
supp_figure_s6_d	2018-10-15	10:35:00	jon	R42D04_A_47588_backhalf / +	6	5	1
supp_figure_s6_d	2018-10-15	10:44:00	jon	R42D04_A_47588_backhalf / +	6	5	0
supp_figure_s6_d	2018-10-15	10:53:00	jon	R42D04_A_47588_backhalf / +	6	5	1
supp_figure_s6_d	2018-10-15	11:02:00	jon	R42D04_A_47588_backhalf / +	6	5	1
supp_figure_s6_d	2018-10-15	11:08:00	jon	R42D04_A_47588_backhalf / +	6	5	1
supp_figure_s6_e	2018-10-30	09:58:00	jon	R42D04_C_47588_back_third > UAS-laccase2-RNAi	4	4	0
supp_figure_s6_e	2018-10-30	09:59:00	jon	R42D04_C_47588_back_third > UAS-laccase2-RNAi	4	4	1
supp_figure_s6_e	2018-10-30	10:00:00	jon	R42D04_C_47588_back_third > UAS-laccase2-RNAi	4	4	0
supp_figure_s6_e	2018-10-30	10:00:00	jon	R42D04_C_47588_back_third > UAS-laccase2-RNAi	4	4	1
supp_figure_s6_e	2018-10-30	10:02:00	jon	R42D04_C_47588_back_third > UAS-laccase2-RNAi	4	4	1
supp_figure_s6_e	2018-10-30	10:03:00	jon	R42D04_C_47588_back_third > UAS-laccase2-RNAi	4	4	1
supp_figure_s6_e	2018-10-30	10:03:00	jon	R42D04_C_47588_back_third > UAS-laccase2-RNAi	4	4	1
supp_figure_s6_e	2018-10-30	10:04:00	jon	R42D04_C_47588_back_third > UAS-laccase2-RNAi	4	4	0
supp_figure_s6_e	2018-10-30	10:05:00	jon	R42D04_C_47588_back_third > UAS-laccase2-RNAi	4	4	1
supp_figure_s6_e	2018-10-30	10:06:00	jon	R42D04_C_47588_back_third > UAS-laccase2-RNAi	4	4	1
supp_figure_s6_e	2018-10-30	10:08:00	jon	R42D04_C_47588_back_third / +	4	4	1
supp_figure_s6_e	2018-10-30	10:09:00	jon	R42D04_C_47588_back_third / +	4	4	0
supp_figure_s6_e	2018-10-30	10:10:00	jon	R42D04_C_47588_back_third / +	4	4	1
supp_figure_s6_e	2018-10-30	10:11:00	jon	R42D04_C_47588_back_third / +	4	4	0
supp_figure_s6_e	2018-10-30	10:12:00	jon	R42D04_C_47588_back_third / +	4	4	0
supp_figure_s6_e	2018-10-30	10:13:00	jon	R42D04_C_47588_back_third / +	4	4	1
supp_figure_s6_e	2018-10-30	10:14:00	jon	R42D04_C_47588_back_third / +	4	4	1
supp_figure_s6_e	2018-10-30	10:15:00	jon	R42D04_C_47588_back_third / +	4	4	1
supp_figure_s6_e	2018-10-30	10:16:00	jon	R42D04_C_47588_back_third / +	4	4	1
supp_figure_s6_e	2018-10-30	10:17:00	jon	R42D04_C_47588_back_third / +	4	4	1
supp_figure_s6_e	2018-10-30	10:20:00	jon	UAS-laccasse2-RNAi_(KK101687) / +	4	4	1
supp_figure_s6_e	2018-10-30	10:22:00	jon	UAS-laccasse2-RNAi_(KK101687) / +	4	4	0
supp_figure_s6_e	2018-10-30	10:23:00	jon	UAS-laccasse2-RNAi_(KK101687) / +	4	4	0
supp_figure_s6_e	2018-10-30	10:24:00	jon	UAS-laccasse2-RNAi_(KK101687) / +	4	4	1
supp_figure_s6_e	2018-10-30	10:24:00	jon	UAS-laccasse2-RNAi_(KK101687) / +	4	4	1
supp_figure_s6_e	2018-10-30	10:24:00	jon	UAS-laccasse2-RNAi_(KK101687) / +	4	4	1
supp_figure_s6_e	2018-10-30	10:25:00	jon	UAS-laccasse2-RNAi_(KK101687) / +	4	4	0
supp_figure_s6_e	2018-10-30	10:27:00	jon	UAS-laccasse2-RNAi_(KK101687) / +	4	4	1
supp_figure_s6_e	2018-10-30	10:27:00	jon	UAS-laccasse2-RNAi_(KK101687) / +	4	4	1
supp_figure_s6_f	2018-12-06	10:12:00	jon	R42D04_D_47588_mid_thid > UAS-laccase2-RNAi	5	5	1
supp_figure_s6_f	2018-12-06	10:26:00	jon	R42D04_D_47588_mid_thid > UAS-laccase2-RNAi	5	5	1
supp_figure_s6_f	2018-12-06	10:30:00	jon	R42D04_D_47588_mid_thid > UAS-laccase2-RNAi	5	5	1
supp_figure_s6_f	2018-12-06	10:34:00	jon	R42D04_D_47588_mid_thid > UAS-laccase2-RNAi	5	5	1
supp_figure_s6_f	2018-12-06	10:38:00	jon	R42D04_D_47588_mid_thid > UAS-laccase2-RNAi	5	5	1
supp_figure_s6_f	2018-12-08	09:42:00	jon	R42D04_D_47588_mid_thid > UAS-laccase2-RNAi	7	7	1
supp_figure_s6_f	2018-12-08	09:47:00	jon	R42D04_D_47588_mid_thid > UAS-laccase2-RNAi	7	7	1
supp_figure_s6_f	2018-12-08	09:51:00	jon	R42D04_D_47588_mid_thid > UAS-laccase2-RNAi	7	7	1
supp_figure_s6_f	2018-12-08	09:56:00	jon	R42D04_D_47588_mid_thid > UAS-laccase2-RNAi	7	7	1
supp_figure_s6_f	2018-12-08	10:00:00	jon	R42D04_D_47588_mid_thid > UAS-laccase2-RNAi	7	7	1
supp_figure_s6_f	2018-12-06	10:24:00	jon	R42D04_D_47588_mid_third / +	5	5	1
supp_figure_s6_f	2018-12-06	10:26:00	jon	R42D04_D_47588_mid_third / +	5	5	1
supp_figure_s6_f	2018-12-06	10:30:00	jon	R42D04_D_47588_mid_third / +	5	5	1
supp_figure_s6_f	2018-12-06	10:35:00	jon	R42D04_D_47588_mid_third / +	5	5	1
supp_figure_s6_f	2018-12-06	10:39:00	jon	R42D04_D_47588_mid_third / +	5	5	0
supp_figure_s6_f	2018-12-08	09:43:00	jon	R42D04_D_47588_mid_third / +	7	7	1
supp_figure_s6_f	2018-12-08	09:48:00	jon	R42D04_D_47588_mid_third / +	7	7	1
supp_figure_s6_f	2018-12-08	09:52:00	jon	R42D04_D_47588_mid_third / +	7	7	0
supp_figure_s6_f	2018-12-08	09:56:00	jon	R42D04_D_47588_mid_third / +	7	7	1
supp_figure_s6_f	2018-12-06	10:24:00	jon	UAS-laccasse2-RNAi_(KK101687) / +	5	5	0
supp_figure_s6_f	2018-12-06	10:27:00	jon	UAS-laccasse2-RNAi_(KK101687) / +	5	5	1
supp_figure_s6_f	2018-12-06	10:31:00	jon	UAS-laccasse2-RNAi_(KK101687) / +	5	5	0
supp_figure_s6_f	2018-12-06	10:36:00	jon	UAS-laccasse2-RNAi_(KK101687) / +	5	5	1
supp_figure_s6_f	2018-12-06	10:39:00	jon	UAS-laccasse2-RNAi_(KK101687) / +	5	5	1
supp_figure_s6_f	2018-12-08	09:44:00	jon	UAS-laccasse2-RNAi_(KK101687) / +	7	7	0
supp_figure_s6_f	2018-12-08	09:49:00	jon	UAS-laccasse2-RNAi_(KK101687) / +	7	7	1
supp_figure_s6_f	2018-12-08	09:53:00	jon	UAS-laccasse2-RNAi_(KK101687) / +	7	7	1
supp_figure_s6_f	2018-12-08	09:57:00	jon	UAS-laccasse2-RNAi_(KK101687) / +	7	7	1
supp_figure_s6_g	2018-10-14	10:33:00	jon	R42D04_E_47588_front_third > UAS-laccasse2-RNAi_(KK101687)	6	6	0
supp_figure_s6_g	2018-10-14	10:47:00	jon	R42D04_E_47588_front_third > UAS-laccasse2-RNAi_(KK101687)	6	6	0
supp_figure_s6_g	2018-10-14	10:55:00	jon	R42D04_E_47588_front_third > UAS-laccasse2-RNAi_(KK101687)	6	6	0
supp_figure_s6_g	2018-10-14	11:19:00	jon	R42D04_E_47588_front_third > UAS-laccasse2-RNAi_(KK101687)	6	6	0
supp_figure_s6_g	2018-10-14	11:33:00	jon	R42D04_E_47588_front_third > UAS-laccasse2-RNAi_(KK101687)	6	6	0
supp_figure_s6_g	2018-10-15	09:07:00	jon	R42D04_E_47588_front_third > UAS-laccasse2-RNAi_(KK101687)	7	7	0
supp_figure_s6_g	2018-10-15	09:08:00	jon	R42D04_E_47588_front_third > UAS-laccasse2-RNAi_(KK101687)	7	7	0
supp_figure_s6_g	2018-10-15	09:14:00	jon	R42D04_E_47588_front_third > UAS-laccasse2-RNAi_(KK101687)	7	6	0
supp_figure_s6_g	2018-10-15	09:14:00	jon	R42D04_E_47588_front_third > UAS-laccasse2-RNAi_(KK101687)	7	6	0
supp_figure_s6_g	2018-10-15	09:24:00	jon	R42D04_E_47588_front_third > UAS-laccasse2-RNAi_(KK101687)	7	6	0
supp_figure_s6_g	2018-10-14	10:29:00	jon	R42D04_E_47588_front_third / +	6	6	1
supp_figure_s6_g	2018-10-14	10:43:00	jon	R42D04_E_47588_front_third / +	5	6	1
supp_figure_s6_g	2018-10-14	10:59:00	jon	R42D04_E_47588_front_third / +	5	6	1
supp_figure_s6_g	2018-10-14	11:16:00	jon	R42D04_E_47588_front_third / +	5	6	1
supp_figure_s6_g	2018-10-14	11:30:00	jon	R42D04_E_47588_front_third / +	5	6	1
supp_figure_s6_g	2018-10-15	09:21:00	jon	R42D04_E_47588_front_third / +	6	6	1
supp_figure_s6_g	2018-10-15	09:22:00	jon	R42D04_E_47588_front_third / +	6	6	1
supp_figure_s6_g	2018-10-15	09:22:00	jon	R42D04_E_47588_front_third / +	5	6	1
supp_figure_s6_g	2018-10-15	09:17:00	jon	UAS-laccasse2-RNAi_(KK101687) / +	7	6	1
supp_figure_s6_g	2018-10-15	09:17:00	jon	UAS-laccasse2-RNAi_(KK101687) / +	7	6	1
supp_figure_s6_g	2018-10-15	09:18:00	jon	UAS-laccasse2-RNAi_(KK101687) / +	7	6	1
supp_figure_s6_g	2018-10-15	09:18:00	jon	UAS-laccasse2-RNAi_(KK101687) / +	7	6	1
supp_figure_s6_g	2018-10-15	09:19:00	jon	UAS-laccasse2-RNAi_(KK101687) / +	7	6	1
supp_figure_s6_g	2018-10-15	09:30:00	jon	UAS-laccasse2-RNAi_(KK101687) / +	7	6	1
supp_figure_s6_g	2018-10-15	09:30:00	jon	UAS-laccasse2-RNAi_(KK101687) / +	7	6	1
supp_figure_s6_g	2018-10-15	09:31:00	jon	UAS-laccasse2-RNAi_(KK101687) / +	7	6	1
supp_figure_s6_g	2018-10-15	09:31:00	jon	UAS-laccasse2-RNAi_(KK101687) / +	6	6	1
supp_figure_s6_g	2018-10-15	09:32:00	jon	UAS-laccasse2-RNAi_(KK101687) / +	6	6	1
supp_figure_s8_a	2018-02-20	1004		y1 male with CS female	5	5	0
supp_figure_s8_a	2018-02-20	1006		y1 male with CS female	5	5	0
supp_figure_s8_a	2018-02-20	1009		y1 male with CS female	5	5	1
supp_figure_s8_a	2018-02-20	1011		y1 male with CS female	5	5	0
supp_figure_s8_a	2018-02-20	1013		y1 male with CS female	5	5	0
supp_figure_s8_a	2018-02-20	1017		y1 male with CS female	5	5	0
supp_figure_s8_a	2018-02-20	1020		y1 male with CS female	5	5	0
supp_figure_s8_a	2018-02-20	1025		y1 male with CS female	4	5	0
supp_figure_s8_a	2018-02-20	1029		y1 male with CS female	6	5	0
supp_figure_s8_a	2018-02-20	1030		y1 male with CS female	6	5	0
supp_figure_s8_a	2018-02-20	1003		y1 male with y1 female	5	5	0
supp_figure_s8_a	2018-02-20	1005		y1 male with y1 female	5	5	0
supp_figure_s8_a	2018-02-20	1008		y1 male with y1 female	5	5	1
supp_figure_s8_a	2018-02-20	1010		y1 male with y1 female	5	5	1
supp_figure_s8_a	2018-02-20	1013		y1 male with y1 female	5	5	1
supp_figure_s8_a	2018-02-20	1015		y1 male with y1 female	5	5	1
supp_figure_s8_a	2018-02-20	1020		y1 male with y1 female	5	5	1
supp_figure_s8_a	2018-02-20	1024		y1 male with y1 female	5	5	1
supp_figure_s8_a	2018-02-20	1027		y1 male with y1 female	4	6	1
supp_figure_s8_a	2018-02-20	1033		y1 male with y1 female	6	6	1
supp_figure_s8_a	2018-02-20	1003		CS male with y1 female	5	5	0
supp_figure_s8_a	2018-02-20	1005		CS male with y1 female	5	5	1
supp_figure_s8_a	2018-02-20	1007		CS male with y1 female	5	5	0
supp_figure_s8_a	2018-02-20	1010		CS male with y1 female	5	5	1
supp_figure_s8_a	2018-02-20	1012		CS male with y1 female	5	5	1
supp_figure_s8_a	2018-02-20	1014		CS male with y1 female	5	5	1
supp_figure_s8_a	2018-02-20	1018		CS male with y1 female	5	5	1
supp_figure_s8_a	2018-02-20	1022		CS male with y1 female	4	5	1
supp_figure_s8_a	2018-02-20	1026		CS male with y1 female	4	6	0
supp_figure_s8_a	2018-02-20	1032		CS male with y1 female	4	6	1
supp_figure_s8_b	2019-02-27	936a		47588_GAL4 > UAS-laccase2-RNAi male with y1 female	6	6	0
supp_figure_s8_b	2019-02-27	940a		47588_GAL4 > UAS-laccase2-RNAi male with y1 female	6	6	1
supp_figure_s8_b	2019-02-27	943a		47588_GAL4 > UAS-laccase2-RNAi male with y1 female	6	6	0
supp_figure_s8_b	2019-02-27	948a		47588_GAL4 > UAS-laccase2-RNAi male with y1 female	5	6	0
supp_figure_s8_b	2019-02-27	953a		47588_GAL4 > UAS-laccase2-RNAi male with y1 female	5	6	0
supp_figure_s8_b	2019-02-27	956a		47588_GAL4 > UAS-laccase2-RNAi male with y1 female	5	6	0
supp_figure_s8_b	2019-02-27	1000a		47588_GAL4 > UAS-laccase2-RNAi male with y1 female	5	5	0
supp_figure_s8_b	2019-02-27	1005a		47588_GAL4 > UAS-laccase2-RNAi male with y1 female	5	5	0
supp_figure_s8_b	2019-02-27	1010a		47588_GAL4 > UAS-laccase2-RNAi male with y1 female	5	5	1
supp_figure_s8_b	2019-02-27	1016a		47588_GAL4 > UAS-laccase2-RNAi male with y1 female	5	5	1
supp_figure_s8_b	2019-03-04	944a		47588_GAL4 > UAS-laccase2-RNAi male with y1 female	7	7	0
supp_figure_s8_b	2019-03-04	948a		47588_GAL4 > UAS-laccase2-RNAi male with y1 female	7	7	0
supp_figure_s8_b	2019-03-04	951a		47588_GAL4 > UAS-laccase2-RNAi male with y1 female	7	7	1
supp_figure_s8_b	2019-03-04	954a		47588_GAL4 > UAS-laccase2-RNAi male with y1 female	7	7	0
supp_figure_s8_b	2019-03-04	955a		47588_GAL4 > UAS-laccase2-RNAi male with y1 female	7	7	0
supp_figure_s8_b	2019-02-27	937a		47588_GAL4 / + male wth y1 female	6	6	0
supp_figure_s8_b	2019-02-27	941a		47588_GAL4 / + male wth y1 female	6	6	1
supp_figure_s8_b	2019-02-27	944a		47588_GAL4 / + male wth y1 female	6	6	0
supp_figure_s8_b	2019-02-27	952a		47588_GAL4 / + male wth y1 female	5	6	1
supp_figure_s8_b	2019-02-27	954a		47588_GAL4 / + male wth y1 female	5	6	1
supp_figure_s8_b	2019-02-27	958a		47588_GAL4 / + male wth y1 female	5	6	1
supp_figure_s8_b	2019-02-27	1002a		47588_GAL4 / + male wth y1 female	5	5	1
supp_figure_s8_b	2019-02-27	1008a		47588_GAL4 / + male wth y1 female	5	5	1
supp_figure_s8_b	2019-02-27	1011a		47588_GAL4 / + male wth y1 female	5	5	1
supp_figure_s8_b	2019-02-27	1017a		47588_GAL4 / + male wth y1 female	5	5	1
supp_figure_s8_b	2019-03-04	945a		47588_GAL4 / + male wth y1 female	6	6	1
supp_figure_s8_b	2019-03-04	949a		47588_GAL4 / + male wth y1 female	7	7	1
supp_figure_s8_b	2019-03-04	952a		47588_GAL4 / + male wth y1 female	7	7	0
supp_figure_s8_b	2019-03-04	956a		47588_GAL4 / + male wth y1 female	7	7	1
supp_figure_s8_b	2019-03-04	956a		47588_GAL4 / + male wth y1 female	7	7	1
supp_figure_s8_b	2019-02-27	938a		UAS-laccase2-RNAi / + male with y1 female	6	6	1
supp_figure_s8_b	2019-02-27	942a		UAS-laccase2-RNAi / + male with y1 female	6	6	1
supp_figure_s8_b	2019-02-27	945a		UAS-laccase2-RNAi / + male with y1 female	6	6	1
supp_figure_s8_b	2019-02-27	950a		UAS-laccase2-RNAi / + male with y1 female	6	6	1
supp_figure_s8_b	2019-02-27	955a		UAS-laccase2-RNAi / + male with y1 female	6	6	1
supp_figure_s8_b	2019-02-27	959a		UAS-laccase2-RNAi / + male with y1 female	6	6	1
supp_figure_s8_b	2019-02-27	1004a		UAS-laccase2-RNAi / + male with y1 female	6	5	1
supp_figure_s8_b	2019-02-27	1009a		UAS-laccase2-RNAi / + male with y1 female	6	5	1
supp_figure_s8_b	2019-02-27	1014a		UAS-laccase2-RNAi / + male with y1 female	6	5	1
supp_figure_s8_b	2019-02-27	1019a		UAS-laccase2-RNAi / + male with y1 female	6	5	1
supp_figure_s8_b	2019-03-04	946a		UAS-laccase2-RNAi / + male with y1 female	7	7	1
supp_figure_s8_b	2019-03-04	950a		UAS-laccase2-RNAi / + male with y1 female	7	7	1
supp_figure_s8_b	2019-03-04	954a		UAS-laccase2-RNAi / + male with y1 female	7	7	1
supp_figure_s8_b	2019-03-04	958a		UAS-laccase2-RNAi / + male with y1 female	7	7	1
supp_figure_s8_b	2019-03-04	958a		UAS-laccase2-RNAi / + male with y1 female	7	7	1

## Sheet: Summary of mating success data
Row Labels	Sum of male_mating_success_60_min	Count of genotype
figure_1_c	27	58
CS	26	28
y1	1	30
figure_2_a	29	29
fruGAL4 / +	9	9
fruGAL4 > UAS-y-RNAi	10	10
UAS-y-RNAi / +	10	10
figure_2_b	33	80
y1; UAS-y / +	8	24
Y1;;FRU_GAL4/+	8	27
Y1;;FRU_GAL4>UAS-Y	17	29
figure_2_c	40	59
DSXdelta2_Gal4 / +	19	19
DSXdelta2_Gal4 > UAS-y-RNAi	2	20
UAS-y-RNAi / +	19	20
figure_2_d	26	45
y1; DSXdelta2_Gal4 / +	6	15
y1; DSXdelta2_Gal4 > UAS-y	15	15
y1; UAS-y / +	5	15
figure_2_e	60	63
elavGal4 / +	10	10
elavGal4 > UAS-y-RNAi	8	8
nsybGal4 / +	14	15
nsybGal4 > UAS-y-RNAi	14	15
UAS-y-RNAi / +	14	15
figure_2_f	30	30
repo_Gal4 / +	10	10
repo_Gal4 > UAS-y-RNAi	10	10
UAS-y-RNAi / +	10	10
figure_2_g	44	48
dsx_DBD / +	15	16
dsx_DBD_elav_AD > UAS-y-RNAi	16	16
elav_AD_UAS-y-RNAi / +	13	16
figure_2_h	51	57
OK371_dvP16_AD_DSX_DBD / +	16	18
OK371_dvP16_AD_DSX_DBD > UAS-y-RNAi	19	20
UAS-y-RNAi / +	16	19
figure_2_i	22	53
y1; UAS-y / +	2	18
y1;nsybGal80;dsxGal4 /+	5	15
y1;nsybGal80;dsxGal4 > UAS-y	15	20
figure_2_m	157	259
R39E06dsx_50051 > UAS-y-RNAi	18	24
R40A05dsx_48138 > UAS-y-RNAi	14	24
R40F03dsx_47355 > UAS-y-RNAi	5	26
R40F04dsx_50094 > UAS-y-RNAi	16	23
R41A01dsx_39425 > UAS-y-RNAi	18	24
R41D01dsx_50123 > UAS-y-RNAi	15	24
R41F06dsx_47584 > UAS-y-RNAi	19	23
R42C06dsx_50150 > UAS-y-RNAi	19	25
R42D02dsx_41250 > UAS-y-RNAi	18	24
R42D04dsx_47588 > UAS-y-RNAi	2	26
UAS-y-RNAi / +	13	16
figure_2_n	86	98
R40F03_47355_dsx_Gal4 / +	20	20
R40F03_47355_dsx_Gal4 > UAS-y-RNAi	18	20
R42D04_47588_dsx_Gal4 / +	19	19
R42D04_47588_dsx_Gal4 > UAS-y-RNAi	10	20
UAS-y-RNAi / +	19	19
figure_3_p	21	33
nsyb-Gal80; R42D04_47588_DSX_Gal4 / +	9	9
nsyb-Gal80; R42D04_47588_DSX_Gal4 > UAS-yellow-RNAi	3	12
UAS-y-RNAi / +	9	12
figure_4_c	33	54
R42D04_47588_Gal4 / +	17	18
R42D04_47588_Gal4 > UAS-laccasse2-RNAi_(KK101687)	1	18
UAS-laccasse2-RNAi_(KK101687) / +	15	18
supp_figure_s1_a	77	115
dsxGAL4 / +	35	46
dsxGAL4 > UAS-yellow-RNAi	10	28
UAS-y-RNAi / +	32	41
supp_figure_s1_b	33	83
dsxGAL4/+, y1	5	30
dsxGAL4/UAS-yellow, y1	23	23
UAS-yellow/+, y1	5	30
supp_figure_s2_c	44	48
UAS-y-RNAi / +	14	16
wing_body_yellow_Gal4 (III) / +	15	16
wing_body_yellow_Gal4 (III) > UAS-y-RNAi	15	16
supp_figure_s2_d	5	44
y1, wing_body_yellow_Gal4 (III) / +	0	12
y1, wing_body_yellow_Gal4 (III) > UAS-y	3	16
y1; UAS-y / +	2	16
supp_figure_s2_h	56	92
CS	33	41
MRS_delta_2	10	10
w+, y_delta_MRS_C#2_DsRed_Removed	12	15
y1	1	26
supp_figure_s3_a	86	95
3740_Gal4>UAS-y-RNAi	15	17
45175_Gal4>UAS-y-RNAi	15	18
49365_Gal4>UAS-y-RNAi	18	18
5820_Gal4>UAS-y-RNAi	10	12
6927_Gal4>UAS-y-RNAi	16	18
6993_Gal4>UAS-y-RNAi	12	12
supp_figure_s3_b	27	30
Ddc_Gal4 > UAS-y-RNAi	9	10
ple_Gal4 > UAS-y-RNAi	9	10
TPH_Gal4 > UAS-y-RNAi	9	10
supp_figure_s6_d	21	30
R42D04_A_47588_backhalf / +	9	10
R42D04_A_47588_backhalf > UAS-laccasse2-RNAi_(KK101687)	2	10
UAS-laccasse2-RNAi_(KK101687) / +	10	10
supp_figure_s6_e	20	29
R42D04_C_47588_back_third / +	7	10
R42D04_C_47588_back_third > UAS-laccase2-RNAi	7	10
UAS-laccasse2-RNAi_(KK101687) / +	6	9
supp_figure_s6_f	23	28
R42D04_D_47588_mid_thid > UAS-laccase2-RNAi	10	10
R42D04_D_47588_mid_third / +	7	9
UAS-laccasse2-RNAi_(KK101687) / +	6	9
supp_figure_s6_g	18	28
R42D04_E_47588_front_third / +	8	8
R42D04_E_47588_front_third > UAS-laccasse2-RNAi_(KK101687)	0	10
UAS-laccasse2-RNAi_(KK101687) / +	10	10
supp_figure_s8_a	16	30
CS male with y1 female	7	10
y1 male with CS female	1	10
y1 male with y1 female	8	10
supp_figure_s8_b	31	45
47588_GAL4 / + male wth y1 female	12	15
47588_GAL4 > UAS-laccase2-RNAi male with y1 female	4	15
UAS-laccase2-RNAi / + male with y1 female	15	15
Grand Total	1116	1663

## Sheet: Courtship_Data
figure	date	time	observer	genotype	male_age	female_age	courtship_time_(sec)_first_ten_minutes	courtship_index	num_wing_extension_bouts_first_ten_minutes
figures_1_d_e	2016-11-14	09:32:00	jon	y1	6	6	210	0.35	4
figures_1_d_e	2016-11-14	09:34:00	jon	y1	6	6	86	0.143	5
figures_1_d_e	2016-11-14	09:37:00	jon	y1	6	6	301	0.502	35
figures_1_d_e	2016-11-14	09:37:00	jon	y1	6	6	285	0.475	5
figures_1_d_e	2016-11-14	09:41:00	jon	y1	6	6	307	0.512	22
figures_1_d_e	2016-11-14	09:44:00	jon	y1	6	6	555	0.925	68
figures_1_d_e	2016-11-14	09:46:00	jon	y1	6	6	295	0.492	28
figures_1_d_e	2016-11-14	09:48:00	jon	y1	6	6	247	0.412	21
figures_1_d_e	2016-11-14	09:49:00	jon	y1	6	6	259	0.432	33
figures_1_d_e	2016-11-14	09:51:00	jon	y1	6	6	267	0.445	18
figures_1_d_e	2016-11-14	09:52:00	jon	y1	6	6	240	0.4	27
figures_1_d_e	2016-11-14	09:54:00	jon	y1	6	6	287	0.478	19
figures_1_d_e	2016-11-14	09:56:00	jon	y1	6	6	376	0.627	19
figures_1_d_e	2016-11-14	09:57:00	jon	y1	6	6	347	0.578	30
figures_1_d_e	2016-11-14	09:59:00	jon	y1	6	6	462	0.77	63
figures_1_d_e	2016-11-14	09:33:00	jon	CS	6	6	375	0.625	27
figures_1_d_e	2016-11-14	09:34:00	jon	CS	6	6	138	0.23	10
figures_1_d_e	2016-11-14	09:36:00	jon	CS	6	6	396	0.66	37
figures_1_d_e	2016-11-14	09:38:00	jon	CS	6	6	221	0.368	13
figures_1_d_e	2016-11-14	09:42:00	jon	CS	6	6	152	0.253	5
figures_1_d_e	2016-11-14	09:43:00	jon	CS	6	6	168	0.28	3
figures_1_d_e	2016-11-14	09:45:00	jon	CS	6	6	133	0.222	11
figures_1_d_e	2016-11-14	09:47:00	jon	CS	6	6	304	0.51	26
figures_1_d_e	2016-11-14	09:48:00	jon	CS	6	6	284	0.473	9
figures_1_d_e	2016-11-14	09:49:00	jon	CS	6	6	374	0.623	25
figures_1_d_e	2016-11-14	09:51:00	jon	CS	6	6	235	0.392	19
figures_1_d_e	2016-11-14	09:53:00	jon	CS	6	6	300	0.5	31
figures_1_d_e	2016-11-14	09:55:00	jon	CS	6	6	435	0.725	69
figures_1_d_e	2016-11-14	09:56:00	jon	CS	6	6	451	0.752	17
figures_1_d_e	2016-11-15	09:18:00	jon	CS	6	6	416	0.69	6

## Sheet: Song_Data
figure	date	time	genotype	male_age	female_age	PulsesPerMin	SinePerMin	ModeEndToStartIPI
figures_f_g_h	2018-01-08	10:30:00	CS	6	6	29900	76200	24.2
figures_f_g_h	2018-01-08	10:30:00	CS	6	6	3130	11100	26.4
figures_f_g_h	2018-01-08	10:30:00	CS	6	6	20700	64300	24.2
figures_f_g_h	2018-01-08	10:30:00	CS	6	6	674	11800	27.9
figures_f_g_h	2018-01-08	10:30:00	CS	6	6	2440	14500	25.2
figures_f_g_h	2018-01-08	10:30:00	CS	6	6	2840	3780	28.4
figures_f_g_h	2018-01-08	10:30:00	CS	6	6	9530	41480	25.8
figures_f_g_h	2018-01-08	10:30:00	CS	6	6	6430	6690	26.5
figures_f_g_h	2018-01-08	10:30:00	CS	6	6	4120	9410	24.9
figures_f_g_h	2018-01-08	10:30:00	CS	6	6	6460	31000	NA
figures_f_g_h	2018-01-08	10:30:00	CS	6	6	167	38300	NA
figures_f_g_h	2018-01-08	10:30:00	CS	6	6	100	16900	NA
figures_f_g_h	2018-01-08	10:30:00	CS	6	6	24300	82000	23.6
figures_f_g_h	2018-01-08	10:30:00	y1	6	6	13800	63800	27
figures_f_g_h	2018-01-08	10:30:00	y1	6	6	14800	42235	NA
figures_f_g_h	2018-01-08	10:30:00	y1	6	6	20300	66100	42.9
figures_f_g_h	2018-01-08	10:30:00	y1	6	6	6050	39700	25
figures_f_g_h	2018-01-08	10:30:00	y1	6	6	11800	76200	46.6
figures_f_g_h	2018-01-08	10:30:00	y1	6	6	2020	8770	NA
figures_f_g_h	2018-01-08	10:30:00	y1	6	6	14200	49300	26.8
figures_f_g_h	2018-01-08	10:30:00	y1	6	6	1160	8280	30.4
figures_f_g_h	2018-01-08	10:30:00	y1	6	6	3140	136000	27.2
figures_f_g_h	2018-01-08	10:30:00	y1	6	6	2810	78600	29.3
