# Supplementary material for: The yellow gene influences Drosophila male mating success through sex comb melanization
Source: eLife. 2019 Oct 15;8:e49388. doi: 10.7554/eLife.49388 (PMC6794089; doi:10.7554/eLife.49388)
Supplement: Supplementary file 3. [file elife-49388-supp3.xlsx]

## Sheet: Sheet1
Supplementary Table 1. Summary of Fisher's exact tests (FETs) reported in the paper.
The first section shows results from the male mating success 1 hour trials. For each figure panel listed, the genotypes compared within the panel are shown. The italicized genotype(s) for each panel were the focal genotype being tested for an effect; non-italicized genotypes were controls within the experiment. Adjusted P-values < 0.05 are shown in bold. The second section shows output from the t…
Summary of Fisher's exact tests	Sample size (N)	% mated	Number Mated	Number Failed to Mate	P-value (FET)	Adjusted P (Bonferroni)
Figure 1C						n=1
y1	30	3.33333	1	29
CS	28	92.8571	26	2	5.87682e-13	5.87682e-13
Figure 2A						n=2
fruGAL4 > UAS-y-RNAi	10		10	0
fruGAL4 / +	9	100	9	0	1	1
UAS-y-RNAi / +	10	100	10	0	1	1
Figure 2B						n=2
Y1;;FRU_GAL4>UAS-Y	29	58.6207	17	12
Y1;;FRU_GAL4/+	27	29.6296	8	19	0.03542	0.07084
y1; UAS-y / +	24	33.3333	8	16	0.098	0.196
Figure 2C						n=2
DSXdelta2_Gal4 > UAS-y-RNAi	20	10	2	18
DSXdelta2_Gal4 / +	19	100	19	0	3.352e-09	6.704e-09
UAS-y-RNAi / +	20	95	19	1	5.82e-08	1.164e-07
Figure 2D						n=2
y1; DSXdelta2_Gal4 > UAS-y	15	100	15	0
y1; DSXdelta2_Gal4 / +	15	40	6	9	0.0006997	0.0013994
y1; UAS-y / +	15	33.3333	5	10	0.0001999	0.0003998
Figure 2E (the two entries below for the UAS-y-RNAi / + control genotype are from the same experiment)						n=2 for each GAL4 driver
elavGal4 > UAS-y-RNAi	8	100	8	0
elavGal4 / +	10	100	10	0	1	1
UAS-y-RNAi / +	15	93.3333	14	1	1	1
nsybGal4 > UAS-y-RNAi	15	93.3333	14	1
nsybGal4 / +	15	93.3333	14	1	1	1
UAS-y-RNAi / +	15	93.3333	14	1	1	1
Figure 2F						n=2
repo_Gal4 > UAS-y-RNAi	10	100	10	0
repo_Gal4 / +	10	100	10	0	1	1
UAS-y-RNAi / +	10	100	10	0	1	1
Figure 2G						n=2
dsx_DBD_elav_AD > UAS-y-RNAi	16	100	16	0
dsx_DBD / +	16	93.75	15	1	1	1
elav_AD_UAS-y-RNAi / +	16	81.25	13	3	0.2258	0.4516
Fiure 2H						n=2
OK371_dvP16_AD_DSX_DBD > UAS-y-RNAi	20	95	19	1
OK371_dvP16_AD_DSX_DBD / +	18	88.8889	16	2	0.5946	1
UAS-y-RNAi / +	19	84.2105	16	3	0.3416	0.6832
Figure 2I						n=2
y1;nsybGal80;dsxGal4 > UAS-y	20	75	15	5
y1;nsybGal80;dsxGal4 /+	15	33.3333	5	10	0.01923	0.03846
y1; UAS-y / +	18	11.1111	2	16	9.098e-05	0.00018196
Figure 2M (all entries below for the control UAS-y-RNAi / + genotype are from the same experiment)						n=10 for this experiment
R40A05dsx_48138 > UAS-y-RNAi	24	58.3333	14	10
UAS-y-RNAi / +	16	81.25	13	3	0.177	1
R41D01dsx_50123 > UAS-y-RNAi	24	62.5	15	9
UAS-y-RNAi / +	16	81.25	13	3	0.2969	1
R42D02dsx_41250 > UAS-y-RNAi	24	75	18	6
UAS-y-RNAi / +	16	81.25	13	3	0.7171	1
R41F06dsx_47584 > UAS-y-RNAi	23	82.6087	19	4
UAS-y-RNAi / +	16	81.25	13	3	1	1
R41A01dsx_39425 > UAS-y-RNAi	24	75	18	6
UAS-y-RNAi / +	16	81.25	13	3	0.7171	1
R42D04dsx_47588 > UAS-y-RNAi	26	7.69231	2	24
UAS-y-RNAi / +	16	81.25	13	3	1.876e-06	1.876e-05
R40F03dsx_47355 > UAS-y-RNAi	26	19.2308	5	21
UAS-y-RNAi / +	16	81.25	13	3	0.0001138	0.001138
R39E06dsx_50051 > UAS-y-RNAi	24	75	18	6
UAS-y-RNAi / +	16	81.25	13	3	0.7171	0.7171
R42C06dsx_50150 > UAS-y-RNAi	25	76	19	6
UAS-y-RNAi / +	16	81.25	13	3	1	1
R40F04dsx_50094 > UAS-y-RNAi	23	69.5652	16	7
UAS-y-RNAi / +	16	81.25	13	3	0.4798	0.4798
Figure 2N (the two entries below for the UAS-y-RNAi / + control genotype are from the same experiment)						n=2 for each GAL4 driver
R42D04_47588_dsx_Gal4 > UAS-y-RNAi	20	50	10	10
R42D04_47588_dsx_Gal4 / +	19	100	19	0	0.0004359	0.0008718
UAS-y-RNAi / +	19	100	19	0	0.0004359	0.0008718
R40F03_47355_dsx_Gal4 > UAS-y-RNAi	20	90	18	2
R40F03_47355_dsx_Gal4 / +	20	100	20	0	0.4872	0.9744
UAS-y-RNAi / +	19	100	19	0	0.4872	0.9744
Figure 3P						n=2
nsyb-Gal80; R42D04_47588_DSX_Gal4 > UAS-yellow-RNAi	12	25	3	9
nsyb-Gal80; R42D04_47588_DSX_Gal4 / +	9	100	9	0	0.001119	0.002238
UAS-y-RNAi / +	12	75	9	3	0.03913	0.07826
Figure 4C						n=2
R42D04_47588_Gal4 > UAS-laccasse2-RNAi_(KK101687)	18	5.55556	1	17
R42D04_47588_Gal4 / +	18	94.4444	17	1	7.162e-08	1.4324e-07
UAS-laccasse2-RNAi_(KK101687) / +	18	83.3333	15	3	4.062e-06	8.124e-06
Figure 2 – figure supplement 1A						n=2
dsxGAL4 > UAS-yellow-RNAi	28	35.7143	10	18
dsxGAL4 / +	46	76.087	35	11	0.00118	0.00236
UAS-y-RNAi / +	41	78.0488	32	9	0.0008948	0.0017896
Figure 2 – figure supplement 1B						n=2
dsxGAL4/UAS-yellow, y1	23	100	23	0
dsxGAL4/+, y1	30	16.6667	5	25	2.614e-10	5.228e-10
UAS-yellow/+, y1	30	16.6667	5	25	2.614e-10	5.228e-10
Figure 2 – figure supplement 2C						n=2
wing_body_yellow_Gal4 (III) > UAS-y-RNAi	16	93.75	15	1
wing_body_yellow_Gal4 (III) / +	16	93.75	15	1	1	1
UAS-y-RNAi / +	16	87.5	14	2	1	1
Figure 2 – figure supplement 2D						n=2
y1, wing_body_yellow_Gal4 (III) > UAS-y	16	18.75	3	13
y1, wing_body_yellow_Gal4 (III) / +	12	0	0	12	0.2381	0.4762
y1; UAS-y / +	16	12.5	2	14	1	1
Figure 2 – figure supplement 2H						n=2
MRS_delta_2	10	100	10	0
w+, y_delta_MRS_C#2_DsRed_Removed	15	80	12	3	0.25	0.75
CS	41	80.4878	33	8	0.3292	0.9876
y1	26	3.84615	1	25	4.328e-08	1.2984e-07
Figure 2 – figure supplement 3A (each of these genotypes was compared to the same UAS-y-RNAi / + sample also used for comparisons in 2e: with 14 mating and 1 no mating). (N=6 for Bonferroni correction)
6993_Gal4>UAS-y-RNAi	12	100	12	0	1	1
49365_Gal4>UAS-y-RNAi	18	100	18	0	0.4545	0.4545
6927_Gal4>UAS-y-RNAi	18	88.8889	16	2	1	1
45175_Gal4>UAS-y-RNAi	18	83.3333	15	3	0.6074	0.6074
3740_Gal4>UAS-y-RNAi	17	88.2353	15	2	1	1
5820_Gal4>UAS-y-RNAi	12	83.3333	10	2	0.5692	0.5692
Figure 2 – figure supplement 3B (each of these genotypes was compared to the same UAS-y-RNAi / + sample also used for comparisos in 2e: with 14 mating and 1 no mating). (N=3 for Bonferroni correction)
ple_Gal4 > UAS-y-RNAi	10	90	9	1	1	1
Ddc_Gal4 > UAS-y-RNAi	10	90	9	1	1	1
TPH_Gal4 > UAS-y-RNAi	10	90	9	1	1	1
Figure 4 – figure supplement 1D						n=2
R42D04_A_47588_backhalf > UAS-laccasse2-RNAi_(KK101687)	10	20	2	8
R42D04_A_47588_backhalf / +	10	90	9	1	0.005477	0.010954
UAS-laccasse2-RNAi_(KK101687) / +	10	100	10	0	0.0007145	0.001429
Figure 4 – figure supplement 1E						n=2
R42D04_C_47588_back_third > UAS-laccase2-RNAi	10	70	7	3
R42D04_C_47588_back_third / +	10	70	7	3	1	1
UAS-laccasse2-RNAi_(KK101687) / +	9	66.6667	6	3	1	1
Figure 4 – figure supplement 1F						n=2
R42D04_D_47588_mid_thid > UAS-laccase2-RNAi	10	100	10	0
R42D04_D_47588_mid_third / +	9	77.7778	7	2	0.2105	0.421
UAS-laccasse2-RNAi_(KK101687) / +	9	66.6667	6	3	0.08669	0.17338
Figure 4 – figure supplement 1G						n=2
R42D04_E_47588_front_third > UAS-laccasse2-RNAi_(KK101687)	10	0	0	10
R42D04_E_47588_front_third / +	8	100	8	0	2.285e-05	4.57e-05
UAS-laccasse2-RNAi_(KK101687) / +	10	100	10	0	1.083e-05	2.166e-05
Figure 4 – figure supplement 3A (both comparisons use the same data for y1 male with y1 female comparison)
y1 male with CS female	10	10	1	9
y1 male with y1 female	10	80	8	2	0.005477	0.005477
y1 male with y1 female	10	80	8	2
CS male with y1 female	10	70	7	3	1	1
Figure 4 – figure supplement 3B						n=2
47588_GAL4 > UAS-laccase2-RNAi male with y1 female	15	26.6667	4	11
47588_GAL4 / + male wth y1 female	15	80	12	3	0.009221	0.018442
UAS-laccase2-RNAi / + male with y1 female	15	100	15	0	4.9975e-05	9.995e-05
Summary of Welch's t-tests from Figure 1D-H
Welch Two Sample t-test
Figure	Phenoype	t	df	p-value
Figure 1D	courtship index	0.23643	27.947	0.8148
Figure 1E	numbe of wing extensions	0.91463	27.736	0.3683
Figure 1F	pulse per minute	0.13929	20.762	0.8906
Figure 1G	sine per minute	1.8252	15.94	0.08677
Figure 1H	inter-pulse interval	2.1139	7.4326	0.07008
